# Supplementary material for: Synthetic super-enhancers enable precision viral immunotherapy
Source: Nature. 2026 Apr 8;653(8113):232–41. doi: 10.1038/s41586-026-10329-6 (PMC13149004; doi:10.1038/s41586-026-10329-6)
Supplement: Supplementary file 3 — Source Data Figs. 1 and 3–5 and Source Data Extended Data Figs. 1–4 and 7–13 [file 41586_2026_10329_MOESM3_ESM.xlsx]

## Sheet: Fig. 1b (primary screen)
Plasmid ID	Fold change to mCMV
ID2913	0.00102871
ID3422	0.00219331
ID3235	0.0022408
ID2874	0.00639903
ID3356	0.00680713
ID3289	0.00681874
ID3345	0.00694393
ID8	0.00700044
ID327	0.0074597
ID3385	0.00783346
ID745	0.00821336
ID3313	0.00852768
ID3148	0.00862359
ID3150	0.00864401
ID3249	0.0087893
ID3408	0.00899818
ID3337	0.00903043
ID1575	0.00916991
ID3152	0.00929012
ID3350	0.00940986
ID3352	0.00940986
ID3358	0.0101313
ID2335	0.0102477
ID2918	0.0104347
ID3348	0.0111516
ID3340	0.0116356
ID3305	0.0119681
ID3333	0.0122982
ID3354	0.012538
ID3330	0.0128197
ID2396	0.0128912
ID3264	0.0130553
ID3346	0.0130838
ID3664	0.013588
ID3409	0.0141522
ID3321	0.0142763
ID3339	0.0145185
ID3242	0.0146099
ID3149	0.0147161
ID41	0.0148128
ID3400	0.015006
ID3361	0.0150505
ID3169	0.0150703
ID3424	0.0151456
ID2501	0.0152988
ID237	0.01538
ID1079	0.0154539
ID1778	0.0156758
ID3161	0.015738
ID3351	0.0159968
ID3193	0.0166987
ID3432	0.0167686
ID3230	0.016773
ID3355	0.0168387
ID3679	0.0169085
ID3349	0.0178505
ID929	0.018538
ID3332	0.0185494
ID3151	0.0186476
ID3357	0.0189906
ID2314	0.0190193
ID3347	0.0194619
ID3209	0.0197293
ID3220	0.0198626
ID2392	0.0199808
ID3320	0.0201398
ID3368	0.020234
ID3268	0.0203102
ID3278	0.0203255
ID3265	0.0203474
ID3323	0.0207483
ID3275	0.020775
ID3329	0.0207855
ID3353	0.0208291
ID3250	0.0210674
ID3360	0.0212371
ID3430	0.0212688
ID3281	0.021467
ID3370	0.0218592
ID3196	0.0220672
ID3221	0.0221494
ID3284	0.0222692
ID3170	0.022273
ID3258	0.0222838
ID3291	0.0224054
ID3414	0.0224553
ID2993	0.0225386
ID3267	0.0226956
ID3328	0.0230377
ID3200	0.0230744
ID3393	0.0234351
ID3240	0.0238266
ID1034	0.0240454
ID3269	0.0240984
ID3342	0.024146
ID3273	0.0242253
ID1372	0.0243078
ID3277	0.024918
ID3308	0.0249584
ID3184	0.0250222
ID3297	0.0255183
ID3341	0.0255383
ID767	0.0260714
ID3364	0.0261756
ID3280	0.0262629
ID3177	0.0264461
ID3425	0.0264897
ID3272	0.0268219
ID3359	0.0270075
ID3204	0.0271704
ID3304	0.0276642
ID3241	0.0277495
ID3185	0.0280025
ID3219	0.0282861
ID3319	0.0283663
ID3228	0.0285397
ID3232	0.0287613
ID3315	0.0288644
ID3306	0.0289575
ID3282	0.0289913
ID3295	0.0293072
ID3208	0.0294306
ID3259	0.029583
ID3160	0.0297219
ID3394	0.0297559
ID3292	0.0299123
ID764	0.0299483
ID3256	0.0300787
ID4393	0.0303219
ID3426	0.0303543
ID3384	0.0303578
ID3410	0.03037
ID3201	0.0307031
ID4284	0.0307537
ID976	0.030763
ID3168	0.0314346
ID3293	0.0317138
ID3793	0.0318568
ID510	0.0319139
ID3261	0.0319325
ID3286	0.0320509
ID3236	0.0321108
ID348	0.0321283
ID3153	0.0322958
ID3145	0.0324425
ID3336	0.0325187
ID4094	0.0325379
ID2558	0.0329318
ID3187	0.0334699
ID3173	0.0336482
ID3158	0.0338103
ID3303	0.0340043
ID3429	0.0341306
ID3271	0.0343766
ID3262	0.0344311
ID2016	0.0347018
ID3309	0.034969
ID3274	0.0351008
ID1040	0.0351746
ID3224	0.0354826
ID3419	0.0355094
ID3226	0.035517
ID3247	0.0355893
ID3227	0.0361208
ID3189	0.03629
ID3371	0.0363725
ID688	0.0364622
ID1291	0.0365431
ID3164	0.0365672
ID3213	0.0367131
ID3186	0.036723
ID3376	0.0369966
ID3338	0.0370417
ID3181	0.0374444
ID3395	0.0374865
ID2627	0.0374941
ID378	0.0376271
ID3404	0.0376645
ID3233	0.0376835
ID2945	0.0381692
ID3010	0.0382386
ID3416	0.0382864
ID1615	0.0383028
ID4114	0.0383435
ID3171	0.0383716
ID3392	0.0385934
ID3238	0.0387043
ID692	0.0387443
ID3427	0.0387486
ID3237	0.0390868
ID3390	0.039395
ID3212	0.0396348
ID3417	0.0400817
ID3363	0.0401882
ID3222	0.0403947
ID3298	0.0404308
ID3421	0.0404425
ID3365	0.0409091
ID3192	0.0410046
ID3312	0.0410085
ID3198	0.0411059
ID3215	0.0412924
ID537	0.0413069
ID3216	0.0413762
ID3314	0.0414622
ID3402	0.0419391
ID3386	0.0425081
ID3176	0.0427076
ID3311	0.0427748
ID3418	0.0430207
ID3374	0.0431091
ID3205	0.0434544
ID3283	0.0440174
ID3203	0.0442019
ID3381	0.0445099
ID3257	0.0448134
ID1106	0.0448401
ID2381	0.0450703
ID3243	0.0451621
ID3157	0.045337
ID753	0.0453763
ID3411	0.0456202
ID3405	0.0456231
ID3197	0.0457023
ID3423	0.0461137
ID3406	0.0461278
ID1913	0.0463114
ID3090	0.0463508
ID3399	0.0467552
ID192	0.047225
ID3288	0.0474431
ID532	0.0479424
ID3246	0.0479694
ID3245	0.0482549
ID3225	0.0484569
ID3302	0.0486054
ID3403	0.0487243
ID3412	0.0489231
ID3206	0.0489433
ID2997	0.0489694
ID3366	0.0491182
ID3344	0.0492829
ID3214	0.0492867
ID3229	0.0496895
ID577	0.0497636
ID3428	0.0498212
ID3415	0.0499879
ID3377	0.0500257
ID3296	0.0504208
ID3398	0.0505645
ID721	0.0508214
ID578	0.0508214
ID1909	0.050833
ID3231	0.0511567
ID565	0.0520068
ID3380	0.0524307
ID3159	0.0529239
ID3324	0.0531273
ID3180	0.0531439
ID3188	0.0532098
ID711	0.0533487
ID3175	0.0536747
ID3276	0.0543969
ID3270	0.0544719
ID3372	0.0557141
ID751	0.0561432
ID3239	0.0562419
ID3166	0.0563528
ID3223	0.0564032
ID673	0.0564553
ID3065	0.0567304
ID689	0.0569893
ID3316	0.0572748
ID3172	0.0576591
ID746	0.0580816
ID3387	0.0582059
ID3279	0.0590752
ID2953	0.0590952
ID4242	0.0593922
ID701	0.0593978
ID3202	0.0597461
ID3413	0.0597874
ID3156	0.0614384
ID1548	0.0617858
ID568	0.0618016
ID609	0.0628287
ID3018	0.0630881
ID749	0.0631525
ID3260	0.0644545
ID3294	0.0649125
ID696	0.0659725
ID3383	0.0661717
ID3066	0.0664928
ID3334	0.0666199
ID495	0.0670834
ID4441	0.0675796
ID744	0.0677845
ID3401	0.0684393
ID1193	0.0687301
ID716	0.0691115
ID643	0.0693019
ID3254	0.0699312
ID755	0.0702733
ID3307	0.0703438
ID4569	0.0708903
ID3031	0.0710641
ID2986	0.0712998
ID810	0.071307
ID3011	0.0723801
ID3255	0.0724177
ID3389	0.072451
ID3367	0.0724715
ID555	0.0728095
ID3379	0.0731433
ID3322	0.0731994
ID3049	0.0736069
ID3244	0.0737276
ID839	0.0742359
ID3155	0.0742638
ID3397	0.0745112
ID706	0.0746764
ID3194	0.0747179
ID3391	0.0748846
ID687	0.0749128
ID809	0.0756098
ID3253	0.0760021
ID406	0.0760432
ID754	0.0762543
ID3163	0.0762804
ID3285	0.0770309
ID4103	0.0774232
ID3067	0.0777597
ID2998	0.0777738
ID3248	0.0778414
ID2057	0.0783069
ID766	0.0784102
ID4530	0.0785613
ID3369	0.0788537
ID1368	0.0789018
ID3162	0.0793129
ID559	0.0796763
ID3072	0.0806522
ID748	0.0811534
ID3147	0.0814837
ID2938	0.0816005
ID3263	0.0818218
ID756	0.0819743
ID65	0.0827392
ID3326	0.0835545
ID608	0.0839902
ID693	0.0843961
ID761	0.0847229
ID3179	0.0848141
ID3299	0.0848978
ID598	0.0849135
ID2890	0.0853437
ID3167	0.0857519
ID3325	0.0861364
ID1820	0.0864655
ID3892	0.0865136
ID3382	0.0865621
ID3028	0.0868562
ID1374	0.0873553
ID3420	0.0874111
ID1414	0.0874248
ID4435	0.0885554
ID631	0.0891082
ID576	0.0900162
ID647	0.0902679
ID834	0.0908411
ID585	0.0909684
ID3062	0.0911454
ID662	0.0915107
ID3003	0.0916815
ID3287	0.0917556
ID722	0.0927147
ID3178	0.0932434
ID3109	0.0942265
ID816	0.0947378
ID652	0.0947756
ID2929	0.0947946
ID3013	0.0948363
ID4455	0.0950841
ID398	0.0951893
ID3318	0.0952534
ID2979	0.0956749
ID2353	0.0958279
ID726	0.0963927
ID3165	0.0964967
ID792	0.0965277
ID719	0.0965411
ID2689	0.0966942
ID401	0.0968277
ID593	0.0968424
ID833	0.0982734
ID669	0.0986739
ID770	0.0989552
ID787	0.0991837
ID2905	0.0995227
ID3009	0.0996
ID1790	0.0997143
ID625	0.0998447
ID636	0.0999323
ID626	0.09998
ID3089	0.10001
ID3300	0.100028
ID563	0.100143
ID1360	0.100835
ID2907	0.100873
ID2941	0.101029
ID979	0.101427
ID680	0.101586
ID591	0.102031
ID1418	0.102071
ID3199	0.102173
ID618	0.102321
ID3266	0.102532
ID546	0.102538
ID44	0.103051
ID2983	0.10389
ID1265	0.104127
ID622	0.104656
ID624	0.10469
ID630	0.104712
ID3343	0.105496
ID581	0.105826
ID3020	0.1059
ID3056	0.105973
ID3252	0.106615
ID2705	0.106615
ID650	0.107394
ID780	0.107814
ID219	0.10789
ID3331	0.107967
ID3001	0.108232
ID4553	0.108523
ID3037	0.10857
ID3038	0.10857
ID677	0.109229
ID2065	0.109536
ID1373	0.109884
ID681	0.109984
ID1145	0.110074
ID61	0.110915
ID3081	0.110962
ID1641	0.111092
ID3058	0.111569
ID560	0.111735
ID3310	0.112399
ID3017	0.113447
ID649	0.113773
ID703	0.113841
ID3182	0.113845
ID594	0.11463
ID3097	0.115287
ID691	0.115549
ID3604	0.115697
ID759	0.115938
ID715	0.116163
ID3002	0.117256
ID3327	0.1176
ID2942	0.117648
ID743	0.117872
ID3817	0.118189
ID553	0.118263
ID561	0.11889
ID3025	0.119001
ID3195	0.119056
ID4579	0.11945
ID707	0.119576
ID651	0.119576
ID768	0.120038
ID629	0.120246
ID1617	0.120668
ID3068	0.121307
ID762	0.121671
ID642	0.122183
ID1290	0.122217
ID2966	0.122929
ID2833	0.123778
ID1650	0.123879
ID2867	0.124311
ID1287	0.124795
ID3082	0.126241
ID562	0.126343
ID2985	0.126413
ID638	0.127371
ID589	0.127428
ID614	0.128317
ID590	0.128333
ID2927	0.128632
ID3064	0.128717
ID569	0.129018
ID760	0.12963
ID3007	0.129636
ID3114	0.129745
ID732	0.129835
ID4233	0.130484
ID2921	0.130522
ID674	0.130635
ID705	0.130684
ID2970	0.131033
ID1152	0.131123
ID708	0.131177
ID3124	0.131181
ID700	0.131281
ID2872	0.131679
ID695	0.131782
ID540	0.132268
ID653	0.132717
ID835	0.132776
ID1050	0.132779
ID2488	0.132923
ID3362	0.132924
ID740	0.134017
ID3030	0.134116
ID1584	0.134156
ID1355	0.134165
ID3210	0.134223
ID1513	0.134823
ID3098	0.134993
ID3137	0.135265
ID838	0.135322
ID777	0.135432
ID67	0.135571
ID690	0.135749
ID3129	0.136718
ID1582	0.137077
ID1689	0.137147
ID1	0.137452
ID734	0.137685
ID1698	0.137859
ID3061	0.138147
ID607	0.138607
ID2978	0.138827
ID2912	0.139576
ID3050	0.140091
ID2948	0.140433
ID4178	0.140521
ID3026	0.141141
ID4470	0.141372
ID1636	0.142193
ID2999	0.142284
ID2703	0.142458
ID494	0.14278
ID3060	0.143368
ID583	0.143639
ID2858	0.143647
ID1570	0.143697
ID3211	0.144134
ID1666	0.144447
ID316	0.144908
ID802	0.146121
ID2940	0.146313
ID557	0.146577
ID3122	0.147061
ID2665	0.147379
ID666	0.148034
ID1495	0.148656
ID1561	0.148857
ID3512	0.149067
ID717	0.149316
ID2306	0.149491
ID2939	0.150669
ID587	0.151343
ID794	0.151474
ID2118	0.152159
ID3019	0.152201
ID3083	0.152582
ID694	0.152628
ID382	0.152794
ID3217	0.153048
ID832	0.153059
ID3099	0.153123
ID814	0.15402
ID2944	0.1551
ID3183	0.155387
ID2881	0.155569
ID1345	0.156003
ID682	0.156318
ID627	0.156414
ID3059	0.15671
ID733	0.157132
ID3677	0.157173
ID3528	0.157262
ID632	0.157584
ID3128	0.157599
ID2731	0.158042
ID776	0.159073
ID4246	0.15914
ID597	0.159325
ID52	0.159535
ID1801	0.159799
ID1806	0.159828
ID3607	0.160196
ID1993	0.160773
ID3033	0.161375
ID571	0.161875
ID2982	0.162855
ID556	0.162997
ID621	0.162999
ID2955	0.163642
ID2933	0.164106
ID2931	0.164179
ID4513	0.164311
ID1807	0.164689
ID3317	0.164746
ID572	0.164984
ID1529	0.165184
ID2922	0.16559
ID3091	0.165737
ID460	0.165789
ID661	0.16601
ID3	0.166024
ID2888	0.166765
ID3123	0.167275
ID4334	0.167306
ID927	0.167405
ID640	0.167432
ID3034	0.167504
ID3138	0.168195
ID1873	0.168225
ID781	0.168477
ID550	0.168588
ID623	0.168896
ID758	0.168933
ID628	0.169141
ID505	0.169188
ID509	0.170011
ID3207	0.170384
ID3139	0.171052
ID738	0.171241
ID795	0.171463
ID1493	0.171739
ID2898	0.171822
ID479	0.17194
ID3057	0.172215
ID822	0.172558
ID3130	0.173272
ID1600	0.173739
ID3102	0.173965
ID3042	0.17419
ID4549	0.174581
ID3044	0.175236
ID187	0.175591
ID1594	0.175754
ID453	0.176192
ID3041	0.176958
ID1356	0.177064
ID685	0.177171
ID807	0.177364
ID4129	0.17757
ID1633	0.177837
ID2294	0.177966
ID1637	0.1781
ID570	0.178647
ID741	0.178685
ID3106	0.178708
ID786	0.178777
ID341	0.178963
ID891	0.179431
ID3234	0.179506
ID520	0.179755
ID730	0.179889
ID582	0.180116
ID3047	0.180394
ID554	0.181015
ID575	0.181074
ID4374	0.18178
ID2957	0.182564
ID2398	0.182712
ID709	0.182957
ID4130	0.182977
ID2909	0.182999
ID3125	0.183054
ID1713	0.183468
ID750	0.183858
ID806	0.183886
ID2068	0.184056
ID827	0.184126
ID959	0.185561
ID4506	0.18569
ID42	0.185797
ID1503	0.186051
ID2984	0.18629
ID4238	0.186405
ID962	0.186549
ID3103	0.18715
ID57	0.18725
ID605	0.187684
ID801	0.187858
ID2910	0.187992
ID826	0.188078
ID2911	0.188247
ID840	0.188675
ID579	0.188765
ID772	0.18885
ID2897	0.188871
ID3191	0.18968
ID3617	0.189815
ID1597	0.189896
ID2864	0.190064
ID3119	0.191888
ID752	0.192031
ID564	0.192063
ID1672	0.192883
ID2	0.193156
ID361	0.193167
ID619	0.19319
ID1546	0.193899
ID1623	0.193992
ID3074	0.194192
ID54	0.194471
ID2305	0.19465
ID611	0.19496
ID471	0.196258
ID3092	0.196562
ID3051	0.196783
ID2914	0.198208
ID94	0.198524
ID2877	0.198677
ID978	0.198771
ID1528	0.199505
ID645	0.199627
ID3071	0.200079
ID1417	0.200362
ID1622	0.200615
ID2860	0.200628
ID2532	0.201127
ID409	0.201138
ID824	0.201282
ID2185	0.201591
ID819	0.201666
ID2809	0.201676
ID1177	0.202345
ID675	0.202385
ID672	0.202406
ID3375	0.20319
ID313	0.204114
ID615	0.204406
ID122	0.204623
ID66	0.204677
ID765	0.204753
ID1171	0.204754
ID2947	0.205116
ID2098	0.205201
ID3154	0.205217
ID771	0.205269
ID2977	0.20556
ID2902	0.205647
ID2652	0.206238
ID455	0.20629
ID2956	0.206745
ID812	0.206916
ID3073	0.207344
ID1566	0.207348
ID763	0.20746
ID658	0.207518
ID388	0.207581
ID710	0.208672
ID1750	0.208894
ID670	0.209037
ID3080	0.209385
ID4410	0.209889
ID2958	0.210294
ID2906	0.210376
ID821	0.210601
ID684	0.210884
ID2883	0.210901
ID2327	0.210976
ID3378	0.211056
ID3373	0.211406
ID2861	0.211825
ID567	0.212031
ID919	0.212452
ID2889	0.212588
ID434	0.212972
ID4009	0.213518
ID1658	0.213588
ID4076	0.213917
ID731	0.214176
ID2964	0.214186
ID698	0.21426
ID742	0.214289
ID1105	0.214661
ID2893	0.214966
ID405	0.215257
ID4507	0.215508
ID634	0.21584
ID421	0.215869
ID3144	0.216592
ID617	0.217281
ID2928	0.217647
ID3039	0.218104
ID4491	0.219335
ID1579	0.219344
ID4417	0.219345
ID142	0.219489
ID683	0.219964
ID305	0.21999
ID2878	0.220155
ID2857	0.220456
ID2026	0.220632
ID2848	0.221352
ID1982	0.221439
ID3116	0.221549
ID3088	0.22181
ID612	0.22186
ID1681	0.222023
ID3634	0.223375
ID3641	0.223929
ID2949	0.224012
ID1538	0.224042
ID1161	0.224435
ID145	0.224472
ID2113	0.224695
ID4369	0.225117
ID2536	0.225234
ID1432	0.225394
ID3100	0.225419
ID4387	0.2255
ID2125	0.225627
ID3029	0.225865
ID4552	0.225928
ID1601	0.226359
ID720	0.226716
ID1517	0.226917
ID2936	0.227708
ID712	0.228058
ID2900	0.22822
ID727	0.228696
ID2574	0.228721
ID195	0.22886
ID1466	0.228986
ID1305	0.229062
ID545	0.229703
ID3093	0.229894
ID3053	0.229913
ID2360	0.229987
ID678	0.230103
ID3433	0.230261
ID1618	0.230412
ID1656	0.231116
ID60	0.231219
ID2924	0.231311
ID817	0.231939
ID775	0.232296
ID778	0.232438
ID1506	0.233101
ID3141	0.233345
ID515	0.233764
ID444	0.234031
ID209	0.234215
ID2070	0.234273
ID600	0.234775
ID714	0.234877
ID798	0.235297
ID102	0.23567
ID2865	0.235792
ID620	0.235942
ID3719	0.236022
ID4045	0.236306
ID2859	0.236368
ID3108	0.236681
ID1338	0.237395
ID534	0.237575
ID4493	0.237653
ID736	0.237772
ID2908	0.23782
ID2355	0.23816
ID3569	0.238583
ID2863	0.238842
ID2871	0.238854
ID659	0.238906
ID2368	0.23957
ID3076	0.239603
ID1354	0.239896
ID2892	0.240207
ID1144	0.240277
ID26	0.240652
ID120	0.241347
ID1572	0.241444
ID27	0.24151
ID1504	0.241554
ID2497	0.241574
ID2925	0.242569
ID602	0.242878
ID4102	0.243484
ID1375	0.243572
ID2937	0.244283
ID310	0.24439
ID4505	0.244393
ID4117	0.244776
ID4218	0.244969
ID747	0.245032
ID686	0.245032
ID1819	0.245451
ID2424	0.246804
ID1135	0.24704
ID4020	0.247343
ID58	0.247516
ID2882	0.247573
ID3434	0.24764
ID1714	0.247942
ID3133	0.247968
ID1547	0.248432
ID4057	0.24854
ID818	0.248802
ID493	0.248953
ID303	0.249021
ID3070	0.249073
ID3084	0.249128
ID938	0.249136
ID3640	0.249339
ID773	0.249391
ID2471	0.249545
ID800	0.250283
ID2891	0.250606
ID4490	0.25063
ID4036	0.251153
ID2542	0.251622
ID1653	0.252205
ID526	0.252233
ID17	0.252322
ID697	0.252457
ID380	0.252508
ID4558	0.252841
ID1614	0.253623
ID473	0.254476
ID1425	0.25491
ID2988	0.254951
ID2876	0.255136
ID2932	0.255235
ID3054	0.255459
ID431	0.256001
ID4031	0.256056
ID1695	0.256399
ID3174	0.256416
ID3143	0.25662
ID2636	0.25687
ID59	0.257332
ID437	0.257571
ID1532	0.257809
ID1524	0.259382
ID4568	0.259512
ID1583	0.259845
ID28	0.260094
ID3085	0.261074
ID1784	0.261353
ID2862	0.261746
ID477	0.261753
ID432	0.262334
ID2987	0.26304
ID3633	0.263058
ID815	0.263673
ID1280	0.263863
ID2077	0.263896
ID639	0.264154
ID422	0.264461
ID2130	0.264607
ID3608	0.264614
ID470	0.264921
ID725	0.264967
ID2992	0.26508
ID2085	0.265701
ID3027	0.266648
ID566	0.267085
ID1638	0.26715
ID796	0.267212
ID2961	0.268102
ID4332	0.269806
ID3014	0.270842
ID1545	0.271079
ID1424	0.271307
ID1369	0.271319
ID836	0.27142
ID1058	0.271901
ID954	0.271981
ID1682	0.272209
ID4582	0.272604
ID2869	0.272722
ID4471	0.27475
ID1716	0.274905
ID1631	0.275001
ID823	0.275204
ID2655	0.27546
ID2388	0.275505
ID1554	0.276055
ID1827	0.276132
ID2603	0.276209
ID955	0.276265
ID679	0.276361
ID514	0.276391
ID3568	0.27679
ID580	0.277036
ID3625	0.277173
ID396	0.277207
ID2973	0.277637
ID3078	0.277782
ID4566	0.278168
ID2095	0.278257
ID4309	0.278295
ID4496	0.278479
ID3441	0.278716
ID3045	0.278842
ID2356	0.279223
ID1685	0.279284
ID2926	0.279494
ID1099	0.279545
ID3008	0.279777
ID5	0.279881
ID404	0.28
ID1945	0.28035
ID2203	0.280459
ID4322	0.280744
ID2959	0.280916
ID724	0.281093
ID1640	0.281211
ID813	0.281927
ID451	0.282289
ID2884	0.283227
ID4074	0.283258
ID384	0.283702
ID4039	0.283815
ID2886	0.284181
ID2807	0.284734
ID1520	0.284927
ID4065	0.286137
ID402	0.286147
ID1995	0.286294
ID3142	0.286441
ID4560	0.286491
ID1936	0.286658
ID2193	0.286821
ID3113	0.286823
ID953	0.286905
ID1537	0.287312
ID2648	0.287814
ID2257	0.287903
ID4499	0.288365
ID1197	0.288397
ID2991	0.288698
ID1281	0.288975
ID4466	0.290477
ID2980	0.290747
ID1564	0.29109
ID2965	0.291741
ID2930	0.292016
ID1609	0.292129
ID1073	0.292877
ID1120	0.292895
ID1693	0.292983
ID4249	0.293963
ID4404	0.294089
ID2303	0.294541
ID774	0.294749
ID206	0.29492
ID924	0.2958
ID2361	0.295869
ID2899	0.296494
ID4153	0.296655
ID3544	0.297096
ID737	0.297269
ID982	0.2973
ID1410	0.29732
ID35	0.297897
ID2425	0.2979
ID2354	0.2979
ID478	0.297908
ID2496	0.298669
ID704	0.298781
ID3673	0.299237
ID1094	0.299277
ID215	0.299344
ID1704	0.299356
ID2693	0.299459
ID1358	0.299988
ID4252	0.300233
ID155	0.300798
ID4378	0.300961
ID1279	0.301015
ID784	0.301141
ID1687	0.301519
ID4022	0.301694
ID2167	0.301821
ID3127	0.302108
ID1793	0.302343
ID25	0.302453
ID2145	0.302755
ID3023	0.303024
ID3032	0.303402
ID3052	0.30344
ID548	0.303722
ID3110	0.303997
ID1684	0.304322
ID3560	0.305076
ID1732	0.305155
ID1823	0.305311
ID4363	0.305855
ID4250	0.306376
ID1273	0.30713
ID1680	0.307364
ID3600	0.307423
ID1114	0.307486
ID820	0.307817
ID4386	0.308101
ID1781	0.30824
ID1242	0.308347
ID4481	0.308595
ID2080	0.309135
ID530	0.30932
ID1379	0.309365
ID1057	0.30941
ID4409	0.309651
ID4564	0.309891
ID739	0.309955
ID1179	0.309999
ID63	0.310019
ID2258	0.310256
ID603	0.310804
ID4543	0.310806
ID3094	0.311253
ID2282	0.311441
ID2157	0.31148
ID1200	0.311502
ID2697	0.31171
ID4419	0.312231
ID1195	0.313247
ID512	0.313319
ID2785	0.313719
ID4385	0.313733
ID2014	0.314344
ID131	0.314543
ID4169	0.314588
ID588	0.31473
ID4042	0.314739
ID1632	0.314974
ID1845	0.316174
ID601	0.316548
ID1841	0.31671
ID2972	0.317359
ID2201	0.317638
ID4464	0.317941
ID1571	0.318216
ID1920	0.318517
ID3672	0.318747
ID1562	0.318848
ID828	0.319708
ID1201	0.31979
ID2042	0.3201
ID4227	0.320248
ID2762	0.32031
ID1211	0.320823
ID1236	0.321084
ID1409	0.322158
ID4361	0.322786
ID944	0.322842
ID541	0.323033
ID4353	0.323191
ID2379	0.32375
ID921	0.324181
ID1585	0.324396
ID1981	0.324608
ID2121	0.32464
ID3520	0.324853
ID2557	0.325404
ID2163	0.325426
ID134	0.325534
ID417	0.325806
ID408	0.325827
ID522	0.326311
ID1498	0.327866
ID2418	0.327999
ID4469	0.328811
ID3529	0.328905
ID447	0.329484
ID387	0.330242
ID1567	0.330624
ID1954	0.331047
ID1736	0.331258
ID2589	0.331325
ID2935	0.331326
ID366	0.332075
ID3593	0.332321
ID1351	0.332354
ID803	0.332912
ID350	0.333098
ID410	0.33373
ID486	0.333855
ID4025	0.33414
ID78	0.335036
ID782	0.335204
ID4542	0.335398
ID3006	0.335581
ID201	0.335876
ID4512	0.336422
ID728	0.336919
ID3063	0.337139
ID3626	0.337174
ID1188	0.337213
ID1264	0.337927
ID1025	0.337955
ID4397	0.33797
ID2458	0.338475
ID2326	0.338497
ID2041	0.338662
ID1935	0.338771
ID4503	0.338875
ID3117	0.339096
ID2917	0.339257
ID3079	0.339555
ID2284	0.33991
ID4372	0.340216
ID1837	0.340625
ID1630	0.340774
ID973	0.340971
ID4521	0.341305
ID2946	0.341354
ID4305	0.341717
ID2919	0.341732
ID1730	0.341971
ID4069	0.342157
ID969	0.342485
ID1549	0.342555
ID1259	0.342557
ID3536	0.343026
ID1090	0.343394
ID80	0.343555
ID529	0.344015
ID3115	0.344168
ID2840	0.344183
ID4458	0.344378
ID3043	0.344592
ID2522	0.344751
ID913	0.34488
ID4480	0.344968
ID4450	0.345148
ID599	0.345495
ID968	0.346075
ID1263	0.346375
ID3584	0.347091
ID1008	0.347469
ID4226	0.347956
ID2001	0.348616
ID3101	0.349129
ID3000	0.349284
ID4578	0.349296
ID2879	0.349399
ID2336	0.349399
ID4247	0.349807
ID2870	0.349935
ID365	0.351408
ID1199	0.351538
ID381	0.351813
ID542	0.351952
ID3075	0.352013
ID2943	0.352777
ID2601	0.352934
ID2694	0.352934
ID2866	0.354617
ID2182	0.354639
ID793	0.355397
ID4477	0.35551
ID2952	0.355607
ID412	0.355721
ID1792	0.355903
ID2099	0.35604
ID3121	0.35641
ID1489	0.357168
ID1599	0.357187
ID2903	0.357231
ID3535	0.357806
ID1953	0.357871
ID2136	0.358138
ID4298	0.358282
ID3022	0.359051
ID4091	0.359232
ID791	0.35938
ID4556	0.359385
ID3618	0.360313
ID4364	0.360413
ID811	0.360434
ID4044	0.360496
ID779	0.360687
ID449	0.360719
ID1175	0.361517
ID1805	0.361604
ID1815	0.361717
ID4483	0.362246
ID1844	0.362512
ID490	0.363754
ID121	0.364801
ID140	0.364865
ID2535	0.365137
ID1882	0.36523
ID337	0.365249
ID1976	0.365615
ID1488	0.36563
ID4124	0.365637
ID2837	0.365673
ID4149	0.365694
ID4548	0.365804
ID4080	0.366048
ID3004	0.366116
ID1033	0.366917
ID4142	0.367428
ID592	0.367548
ID4504	0.368417
ID1602	0.369133
ID2334	0.369222
ID1395	0.369605
ID2058	0.369728
ID2968	0.369943
ID1393	0.370187
ID4034	0.370992
ID2040	0.371025
ID4304	0.371139
ID667	0.371148
ID474	0.371221
ID2667	0.371609
ID2954	0.371699
ID190	0.371747
ID3531	0.372263
ID2819	0.372911
ID1803	0.373512
ID2934	0.373638
ID508	0.373848
ID1352	0.373898
ID769	0.374376
ID4358	0.374397
ID655	0.374496
ID2994	0.374748
ID3552	0.374909
ID3624	0.374911
ID933	0.374969
ID485	0.375339
ID3553	0.375425
ID2576	0.375624
ID4118	0.376035
ID1580	0.376373
ID4202	0.376394
ID4038	0.376435
ID723	0.376458
ID43	0.377439
ID2376	0.377504
ID3132	0.377593
ID2923	0.377867
ID1870	0.377872
ID531	0.378252
ID2995	0.378362
ID2287	0.378365
ID137	0.378429
ID1848	0.378526
ID3696	0.37899
ID1115	0.379083
ID825	0.379227
ID3698	0.379339
ID1275	0.379396
ID4083	0.379474
ID1791	0.379754
ID2962	0.37982
ID3136	0.379996
ID4052	0.38011
ID4143	0.38022
ID4023	0.380707
ID4140	0.380924
ID4019	0.38168
ID2293	0.382294
ID4448	0.382415
ID1401	0.382611
ID36	0.383942
ID2617	0.383945
ID1494	0.384028
ID4145	0.384231
ID2895	0.384747
ID2141	0.385518
ID4377	0.386208
ID3561	0.386384
ID4545	0.38645
ID1124	0.386559
ID4402	0.386571
ID340	0.386838
ID3967	0.38699
ID2087	0.387
ID4253	0.387155
ID34	0.387777
ID1362	0.388158
ID4287	0.388551
ID2868	0.388804
ID4180	0.388909
ID3628	0.388981
ID2696	0.389093
ID4510	0.389396
ID2320	0.389628
ID2747	0.389634
ID2321	0.389929
ID1304	0.390072
ID1553	0.39018
ID961	0.39093
ID604	0.390944
ID1530	0.391406
ID3945	0.391445
ID4032	0.391451
ID4221	0.392214
ID113	0.392429
ID411	0.39277
ID1651	0.392848
ID4474	0.393308
ID2313	0.393399
ID1690	0.393879
ID4012	0.394259
ID2329	0.394491
ID2717	0.394973
ID372	0.394976
ID4345	0.395039
ID981	0.395488
ID935	0.395673
ID3639	0.395683
ID3546	0.395755
ID1526	0.395907
ID2415	0.395911
ID4024	0.396048
ID4442	0.396298
ID86	0.396358
ID3663	0.396675
ID552	0.396767
ID4033	0.396928
ID2328	0.396997
ID1700	0.396997
ID2687	0.39705
ID657	0.397052
ID1835	0.397052
ID2204	0.397591
ID1258	0.397709
ID860	0.398122
ID1225	0.398132
ID3407	0.398204
ID1720	0.398644
ID2915	0.400039
ID1832	0.400347
ID1511	0.400725
ID2441	0.401005
ID2350	0.401377
ID4015	0.402045
ID1412	0.402323
ID1380	0.40235
ID2656	0.402362
ID596	0.402647
ID1023	0.402993
ID2618	0.403353
ID1534	0.403414
ID2672	0.403876
ID4097	0.404568
ID2742	0.404786
ID395	0.405355
ID1224	0.405587
ID1560	0.405734
ID2165	0.406062
ID934	0.406161
ID977	0.406229
ID4050	0.406278
ID307	0.406281
ID4084	0.406356
ID1668	0.406505
ID1746	0.407993
ID3251	0.408482
ID2967	0.408901
ID4086	0.409602
ID3654	0.409636
ID2681	0.409937
ID970	0.410826
ID1349	0.410872
ID4059	0.411535
ID4394	0.412308
ID4357	0.412684
ID1620	0.412825
ID1074	0.413432
ID1039	0.414716
ID1423	0.414883
ID468	0.415584
ID4323	0.415606
ID383	0.415732
ID4073	0.415802
ID4413	0.416232
ID641	0.416333
ID3632	0.416509
ID4232	0.416632
ID1660	0.416982
ID29	0.41714
ID4016	0.417225
ID841	0.417295
ID2769	0.418074
ID2561	0.418173
ID2288	0.418385
ID3077	0.418771
ID1860	0.419154
ID1113	0.41941
ID4106	0.419437
ID974	0.419854
ID3457	0.420279
ID3440	0.420359
ID1536	0.420392
ID3585	0.420514
ID2620	0.420517
ID2700	0.420517
ID186	0.420614
ID990	0.420631
ID1852	0.420772
ID2996	0.42124
ID1426	0.422783
ID3602	0.42282
ID3542	0.423506
ID2069	0.423857
ID1893	0.42396
ID129	0.42397
ID1233	0.42401
ID501	0.424291
ID2151	0.424347
ID1192	0.424442
ID469	0.424717
ID2473	0.424764
ID502	0.425226
ID1347	0.425466
ID4567	0.42549
ID2176	0.425536
ID1628	0.425665
ID2793	0.426258
ID1738	0.426309
ID1320	0.426549
ID2202	0.426604
ID1610	0.42669
ID2569	0.42669
ID2292	0.427118
ID2023	0.42731
ID1568	0.427375
ID1703	0.427762
ID2901	0.427789
ID3688	0.427874
ID275	0.428225
ID51	0.428614
ID2184	0.429122
ID1830	0.429538
ID3674	0.429794
ID2351	0.430085
ID2604	0.43045
ID1318	0.431004
ID856	0.431971
ID3545	0.432073
ID525	0.432142
ID543	0.432526
ID2761	0.432608
ID1066	0.432867
ID2989	0.433
ID1965	0.433019
ID415	0.433101
ID925	0.433325
ID1802	0.433523
ID2695	0.433907
ID2511	0.434129
ID3442	0.434158
ID3841	0.434163
ID1429	0.434176
ID517	0.434249
ID4411	0.434287
ID1164	0.434717
ID4089	0.435549
ID2399	0.435774
ID2008	0.436084
ID487	0.436129
ID1699	0.436336
ID1497	0.436625
ID2105	0.436701
ID3648	0.436815
ID4234	0.436836
ID2119	0.438114
ID2197	0.438729
ID2641	0.438943
ID446	0.438945
ID2452	0.439444
ID2357	0.439681
ID4101	0.439778
ID2568	0.439854
ID4132	0.440217
ID2529	0.440431
ID1051	0.440971
ID2470	0.441524
ID4584	0.441546
ID2920	0.441588
ID573	0.441714
ID1937	0.441811
ID3135	0.442323
ID4054	0.442853
ID1505	0.443024
ID4330	0.443124
ID1302	0.443312
ID2960	0.443587
ID2621	0.443688
ID4064	0.443711
ID4260	0.444006
ID702	0.444643
ID637	0.444918
ID4060	0.445966
ID332	0.446218
ID1473	0.44678
ID2981	0.446905
ID2188	0.446977
ID4095	0.447358
ID842	0.447617
ID4201	0.447906
ID1593	0.448033
ID1491	0.449082
ID1752	0.449186
ID1382	0.450195
ID150	0.450664
ID4531	0.451
ID4329	0.45175
ID1889	0.452399
ID951	0.452655
ID1621	0.452808
ID329	0.452861
ID2373	0.453004
ID2875	0.453138
ID1787	0.453139
ID4335	0.453373
ID4580	0.453498
ID301	0.45431
ID2566	0.454974
ID177	0.455049
ID399	0.455054
ID2498	0.45554
ID1219	0.455635
ID2812	0.455687
ID2560	0.455843
ID2208	0.455846
ID425	0.4562
ID2400	0.456206
ID2746	0.456454
ID4550	0.456596
ID2797	0.45691
ID1514	0.457269
ID3606	0.457529
ID1068	0.458082
ID1125	0.458142
ID2675	0.45854
ID333	0.459543
ID1588	0.459965
ID1625	0.460513
ID928	0.461514
ID1361	0.461757
ID1639	0.461961
ID4037	0.462572
ID73	0.462693
ID1994	0.463069
ID394	0.463686
ID4072	0.463766
ID2346	0.464107
ID4356	0.464748
ID1829	0.464789
ID4326	0.464925
ID281	0.465119
ID2383	0.465967
ID4359	0.466668
ID2721	0.466853
ID123	0.46702
ID178	0.467452
ID4144	0.467456
ID1879	0.467636
ID2791	0.468316
ID466	0.468869
ID4099	0.46905
ID4077	0.469139
ID4175	0.469145
ID433	0.470281
ID2800	0.470578
ID2177	0.470582
ID476	0.470736
ID1866	0.470884
ID4181	0.470998
ID4321	0.471064
ID2698	0.471678
ID4030	0.471872
ID2438	0.472406
ID1378	0.472557
ID1416	0.472573
ID3961	0.472755
ID3985	0.472755
ID4209	0.472891
ID3523	0.473378
ID729	0.473728
ID2390	0.473741
ID420	0.47447
ID1696	0.474584
ID2595	0.474856
ID2460	0.474947
ID1833	0.475317
ID3473	0.475497
ID1138	0.47652
ID203	0.476739
ID2759	0.477197
ID972	0.477468
ID2226	0.477492
ID2067	0.477605
ID1983	0.477693
ID2567	0.4779
ID916	0.478201
ID2782	0.478554
ID326	0.478647
ID4430	0.478806
ID1591	0.478915
ID2117	0.479462
ID1798	0.479573
ID4010	0.479845
ID4148	0.48002
ID1673	0.480237
ID2825	0.480591
ID1154	0.480602
ID4559	0.480899
ID385	0.480929
ID2129	0.480957
ID69	0.481908
ID4177	0.481987
ID3656	0.48207
ID2164	0.483422
ID2788	0.48365
ID3681	0.484082
ID4135	0.484432
ID3530	0.485145
ID3504	0.485206
ID193	0.485912
ID2006	0.48607
ID1185	0.486229
ID2544	0.486299
ID4122	0.486519
ID4272	0.487138
ID1016	0.487195
ID544	0.487292
ID2754	0.4883
ID1604	0.488472
ID4027	0.488515
ID1071	0.488609
ID2597	0.488677
ID1027	0.489517
ID518	0.48958
ID1262	0.490403
ID4171	0.490593
ID4583	0.490653
ID1705	0.490901
ID987	0.490956
ID971	0.491016
ID4063	0.492334
ID4070	0.492674
ID3489	0.493338
ID4535	0.49338
ID4315	0.493954
ID3574	0.494052
ID3714	0.495287
ID1671	0.495376
ID2150	0.495587
ID668	0.496042
ID1779	0.496401
ID4136	0.496507
ID1550	0.496551
ID1718	0.496576
ID963	0.496664
ID1745	0.496749
ID1272	0.49681
ID960	0.497265
ID74	0.497466
ID4465	0.497555
ID991	0.497863
ID904	0.498058
ID2115	0.498372
ID1069	0.498688
ID1080	0.498989
ID1455	0.499984
ID3647	0.501353
ID4244	0.501798
ID4061	0.501879
ID4229	0.502752
ID797	0.502775
ID19	0.50286
ID2372	0.503096
ID4540	0.503567
ID418	0.503712
ID1127	0.503787
ID2349	0.504256
ID2340	0.504322
ID574	0.504449
ID1764	0.504882
ID1527	0.504971
ID4131	0.505307
ID136	0.505407
ID4373	0.505849
ID1947	0.506909
ID4301	0.507338
ID4414	0.507502
ID2481	0.507552
ID315	0.507866
ID2896	0.508017
ID1963	0.508126
ID1313	0.508253
ID4546	0.508419
ID2512	0.508474
ID3484	0.509103
ID1174	0.510058
ID4395	0.510648
ID1431	0.510783
ID4139	0.510958
ID4338	0.511103
ID3513	0.511284
ID68	0.511337
ID2426	0.512238
ID2345	0.512291
ID197	0.512362
ID1683	0.512455
ID373	0.51263
ID454	0.512651
ID482	0.512761
ID4172	0.512777
ID1403	0.513174
ID2504	0.513604
ID430	0.513764
ID1500	0.513774
ID4325	0.513807
ID3720	0.514087
ID2551	0.514265
ID1726	0.514304
ID1464	0.514406
ID2770	0.515659
ID1552	0.516319
ID3601	0.51678
ID1035	0.516921
ID3610	0.516944
ID1194	0.517117
ID3575	0.51716
ID2227	0.517173
ID1648	0.517309
ID945	0.517423
ID2702	0.517485
ID2776	0.517584
ID2666	0.517636
ID2047	0.517766
ID489	0.517928
ID2463	0.518173
ID2802	0.518371
ID4337	0.518586
ID3704	0.518774
ID53	0.51899
ID2375	0.519312
ID106	0.519321
ID2153	0.519341
ID4561	0.519958
ID1688	0.519988
ID2673	0.520047
ID4463	0.520385
ID3578	0.520636
ID4422	0.520745
ID4224	0.520846
ID613	0.520866
ID483	0.521156
ID4370	0.5216
ID324	0.522463
ID1182	0.52283
ID50	0.523004
ID2679	0.523544
ID3055	0.523894
ID4188	0.524401
ID450	0.524639
ID163	0.5248
ID892	0.52488
ID988	0.525126
ID1761	0.525965
ID1831	0.525965
ID4160	0.526609
ID2159	0.526894
ID2423	0.527101
ID4316	0.527553
ID3505	0.527584
ID4028	0.528008
ID1711	0.528663
ID334	0.528885
ID4348	0.529198
ID855	0.529389
ID2796	0.529401
ID2028	0.529461
ID2811	0.530261
ID3481	0.530447
ID1897	0.530884
ID484	0.531298
ID932	0.531519
ID2465	0.531631
ID2468	0.531845
ID918	0.532019
ID4423	0.532055
ID3046	0.532246
ID375	0.5324
ID2048	0.532538
ID4217	0.532735
ID986	0.533387
ID4518	0.533441
ID2200	0.533746
ID1970	0.533956
ID882	0.534579
ID1665	0.535512
ID2389	0.535678
ID1044	0.535723
ID1522	0.536081
ID4081	0.536432
ID2678	0.536459
ID4360	0.536696
ID2420	0.536825
ID3697	0.537246
ID4555	0.537533
ID1032	0.537585
ID2813	0.537804
ID1908	0.538336
ID1462	0.538342
ID2435	0.538655
ID1721	0.538897
ID805	0.539212
ID317	0.53958
ID757	0.539633
ID2625	0.539781
ID3105	0.540203
ID2109	0.54021
ID2000	0.540244
ID4380	0.540286
ID2030	0.541115
ID293	0.541291
ID4536	0.541453
ID3725	0.541698
ID3689	0.541914
ID4	0.541948
ID2531	0.542273
ID3695	0.542971
ID2810	0.542975
ID3140	0.543294
ID1157	0.544044
ID992	0.545091
ID1956	0.545172
ID4396	0.546618
ID4347	0.546815
ID1367	0.546832
ID1013	0.547397
ID1240	0.547409
ID901	0.547689
ID4319	0.548172
ID1139	0.549301
ID3678	0.549321
ID4240	0.549516
ID1408	0.549706
ID4487	0.549743
ID1772	0.550095
ID2102	0.550331
ID2094	0.550662
ID1413	0.550858
ID3515	0.550887
ID2283	0.55101
ID2359	0.551385
ID915	0.551407
ID804	0.551581
ID143	0.552236
ID1804	0.552264
ID1226	0.552765
ID2088	0.55301
ID4508	0.553209
ID1767	0.553422
ID339	0.553611
ID4572	0.553748
ID4021	0.554421
ID4398	0.554455
ID376	0.554483
ID1266	0.554568
ID4205	0.554995
ID858	0.555327
ID3642	0.555345
ID2218	0.555454
ID4159	0.555907
ID1031	0.556551
ID1496	0.556815
ID4146	0.557319
ID1089	0.557375
ID2384	0.557527
ID2534	0.557733
ID524	0.558023
ID342	0.558116
ID558	0.559306
ID1627	0.559453
ID1284	0.560378
ID2834	0.560542
ID1148	0.56077
ID1053	0.561104
ID1217	0.561125
ID2017	0.562332
ID789	0.562385
ID926	0.562467
ID937	0.563305
ID2524	0.565042
ID1533	0.565125
[truncated: 2,580 more rows]

## Sheet: Fig. 1c (hit validation)
	Fold change to mCMV				Fold change to mCMV
Plasmid ID	Experiment 1	Experiment 2	Experiment 3	Plasmid ID	Experiment 1	Experiment 2	Experiment 3
ID3939	0.0528086	0.101816	0.0265668	ID3939	0.0528086	0.101816	0.0265668
ID2975	0.0374842	0.153791	0.0319603	ID2975	0.0374842	0.153791	0.0319603
ID3858	0.133399	0.127447	0.033163	ID3858	0.133399	0.127447	0.033163
ID3040	0.0967973	0.231399	0.0320332	ID3040	0.0967973	0.231399	0.0320332
ID3826	0.02227	0.249911	0.0907426	ID3826	0.02227	0.249911	0.0907426
ID3774	0.152803	0.180135	0.0552109	ID3774	0.152803	0.180135	0.0552109
ID0304	0.170994	0.237095	0.0477401	ID0304	0.170994	0.237095	0.0477401
ID3909	0.186539	0.346743	0.0716101	ID3909	0.186539	0.346743	0.0716101
ID0319	0.187752	0.40299	0.114831	ID0319	0.187752	0.40299	0.114831
ID0426	0.109476	0.643645	0.222811	ID0426	0.109476	0.643645	0.222811
ID3591	0.215754	0.661445	0.169423	ID3591	0.215754	0.661445	0.169423
ID3980	0.29403	0.567462	0.20674	ID3980	0.29403	0.567462	0.20674
ID3911	0.682101	0.372375	0.0754731	ID3911	0.682101	0.372375	0.0754731
ID3764	0.72587	0.309719	0.143293	ID3764	0.72587	0.309719	0.143293
ID0965	0.328317	0.640085	0.288809	ID0965	0.328317	0.640085	0.288809
ID2976	0.116421	0.610894	0.53181	ID2976	0.116421	0.610894	0.53181
ID4041	0.213549	0.660021	0.428713	ID4041	0.213549	0.660021	0.428713
ID0168	0.242104	0.998932	0.218511	ID0168	0.242104	0.998932	0.218511
ID0320	0.243426	1.08152	0.199452	ID0320	0.243426	1.08152	0.199452
ID2446	0.260074	0.664293	0.681408	ID2446	0.260074	0.664293	0.681408
ID0116	0.236812	1.21467	0.351309	ID0116	0.236812	1.21467	0.351309
ID3724	0.345075	1.31648	0.182906	ID3724	0.345075	1.31648	0.182906
ID1968	0.0112452	0.213599	1.66955	ID1968	0.0112452	0.213599	1.66955
ID3972	0.458519	1.26593	0.210712	ID3972	0.458519	1.26593	0.210712
ID0093	0.355769	1.05162	0.548501	ID0093	0.355769	1.05162	0.548501
ID3701	0.126013	0.797437	1.06923	ID3701	0.126013	0.797437	1.06923
ID0162	0.658288	0.679957	0.713149	ID0162	0.658288	0.679957	0.713149
ID3810	0.593352	0.819509	0.676014	ID3810	0.593352	0.819509	0.676014
ID3723	0.219393	1.63546	0.247556	ID3723	0.219393	1.63546	0.247556
ID2160	0.0100325	0.285511	2.10253	ID2160	0.0100325	0.285511	2.10253
ID1346	0.977565	1.28729	0.26647	ID1346	0.977565	1.28729	0.26647
ID2662	1.75856	0.593094	0.217454	ID2662	1.75856	0.593094	0.217454
ID3976	0.8198	1.47241	0.450834	ID3976	0.8198	1.47241	0.450834
ID2032	0.31167	2.34389	0.310857	ID2032	0.31167	2.34389	0.310857
ID3658	0.605038	1.10004	1.49135	ID3658	0.605038	1.10004	1.49135
ID2139	1.45394	1.08437	0.775066	ID2139	1.45394	1.08437	0.775066
ID3959	0.964776	2.20078	0.320988	ID3959	0.964776	2.20078	0.320988
ID3899	1.19167	1.87042	0.705569	ID3899	1.19167	1.87042	0.705569
ID4258	0.273524	1.4183	2.52636	ID4258	0.273524	1.4183	2.52636
ID1231	1.43752	2.63937	0.246827	ID1231	1.43752	2.63937	0.246827
ID3908	1.49672	2.54895	0.759213	ID3908	1.49672	2.54895	0.759213
ID1444	0.490712	2.62869	1.92662	ID1444	0.490712	2.62869	1.92662
ID3898	0.567885	4.01282	0.475615	ID3898	0.567885	4.01282	0.475615
ID1519	1.81677	2.73478	0.960305	ID1519	1.81677	2.73478	0.960305
ID0225	0.176065	4.61944	1.03563	ID0225	0.176065	4.61944	1.03563
ID3798	0.282564	4.04628	1.54518	ID3798	0.282564	4.04628	1.54518
ID1348	1.13026	3.24172	2.02382	ID1348	1.13026	3.24172	2.02382
ID3813	2.64296	3.90958	0.212607	ID3813	2.64296	3.90958	0.212607
ID0939	1.4341	2.87932	2.67159	ID0939	1.4341	2.87932	2.67159
ID3126	2.04024	1.80705	3.26017	ID3126	2.04024	1.80705	3.26017
ID0862	0.508902	5.80705	1.1485	ID0862	0.508902	5.80705	1.1485
ID2144	1.37523	5.56568	1.19758	ID2144	1.37523	5.56568	1.19758
ID3478	1.93859	4.6885	1.5318	ID3478	1.93859	4.6885	1.5318
ID3877	1.07921	6.81381	0.363845	ID3877	1.07921	6.81381	0.363845
ID3867	0.371203	7.78498	0.22959	ID3867	0.371203	7.78498	0.22959
ID3795	0.307921	5.9701	2.34783	ID3795	0.307921	5.9701	2.34783
ID4214	0.117965	0.393734	8.5079	ID4214	0.117965	0.393734	8.5079
ID4133	3.89934	3.46885	3.21469	ID4133	3.89934	3.46885	3.21469
ID3794	0.651232	8.29761	2.2737	ID3794	0.651232	8.29761	2.2737
ID2570	1.75536	7.37273	2.74331	ID2570	1.75536	7.37273	2.74331
ID3120	5.20137	5.97223	1.18603	ID3120	5.20137	5.97223	1.18603
ID2018	7.04912	4.05411	2.29695	ID2018	7.04912	4.05411	2.29695
ID3491	5.31878	6.534	1.749	ID3491	5.31878	6.534	1.749
ID3012	6.17893	6.16091	3.60613	ID3012	6.17893	6.16091	3.60613
ID3667	10.3673	4.71485	2.43205	ID3667	10.3673	4.71485	2.43205
ID4121	9.26024	6.55322	1.93096	ID4121	9.26024	6.55322	1.93096
ID1884	5.23598	10.2727	4.0879	ID1884	5.23598	10.2727	4.0879
ID2123	6.22832	10.9733	2.97574	ID2123	6.22832	10.9733	2.97574
ID1986	5.18582	10.1509	5.65352	ID1986	5.18582	10.1509	5.65352
ID4577	4.23251	15.0708	1.69871	ID4577	4.23251	15.0708	1.69871
ID2315	7.75316	7.95586	6.35311	ID2315	7.75316	7.95586	6.35311
ID4183	0.106168	14.1168	8.13444	ID4183	0.106168	14.1168	8.13444
ID4473	3.40477	17.0573	3.29771	ID4473	3.40477	17.0573	3.29771
ID2025	0.198005	20.126	4.35605	ID2025	0.198005	20.126	4.35605
ID1108	7.27468	14.9733	2.87567	ID1108	7.27468	14.9733	2.87567
ID2135	9.11306	14.2435	2.04535	ID2135	9.11306	14.2435	2.04535
ID3539	6.5121	17.4283	4.0985	ID3539	6.5121	17.4283	4.0985
ID2059	10.3689	18.346	2.45887	ID2059	10.3689	18.346	2.45887
ID2206	15.3291	8.53257	7.69574	ID2206	15.3291	8.53257	7.69574
ID4150	7.21647	23.4055	1.06792	ID4150	7.21647	23.4055	1.06792
ID0218	5.82768	15.4674	10.5256	ID0218	5.82768	15.4674	10.5256
ID2225	18.9905	10.1616	4.29234	ID2225	18.9905	10.1616	4.29234
ID2827	18.6107	8.30331	7.10854	ID2827	18.6107	8.30331	7.10854
ID4152	17.3132	16.2812	2.15333	ID4152	17.3132	16.2812	2.15333
ID1587	6.61441	21.2887	8.56246	ID1587	6.61441	21.2887	8.56246
ID1679	2.17044	31.0915	10.5162	ID1679	2.17044	31.0915	10.5162
ID0851	3.29155	26.4749	15.3575	ID0851	3.29155	26.4749	15.3575
ID3511	4.76424	37.0488	4.60309	ID3511	4.76424	37.0488	4.60309
ID1292	12.1866	14.0114	21.046	ID1292	12.1866	14.0114	21.046
ID1961	25.6527	17.7394	5.82484	ID1961	25.6527	17.7394	5.82484
ID2096	0.044981	43.7209	8.25732	ID2096	0.044981	43.7209	8.25732
ID2846	6.80723	42.2371	4.92721	ID2846	6.80723	42.2371	4.92721
ID1449	16.5027	31.4966	7.13703	ID1449	16.5027	31.4966	7.13703
ID2605	10.8923	37.6027	8.08754	ID2605	10.8923	37.6027	8.08754
ID0403	4.5175	27.6682	24.9295	ID0403	4.5175	27.6682	24.9295
ID0718	9.83452	32.0655	15.3421	ID0718	9.83452	32.0655	15.3421
ID0181	10.9098	38.3418	8.28615	ID0181	10.9098	38.3418	8.28615
ID1544	9.09862	43.3058	9.45833	ID1544	9.09862	43.3058	9.45833
ID4035	11.1055	26.2065	26.564	ID4035	11.1055	26.2065	26.564
ID4421	12.5835	31.7202	21.7418	ID4421	12.5835	31.7202	21.7418
ID4431	0.176176	50.8487	21.1807	ID4431	0.176176	50.8487	21.1807
ID4138	15.3338	56.173	2.71473	ID4138	15.3338	56.173	2.71473
ID2658	9.41448	60.5646	4.54631	ID2658	9.41448	60.5646	4.54631
ID2816	25.0619	39.0523	16.0369	ID2816	25.0619	39.0523	16.0369
ID1888	31.1349	43.4888	10.1911	ID1888	31.1349	43.4888	10.1911
ID1333	17.9128	53.4083	14.834	ID1333	17.9128	53.4083	14.834
ID0456	20.7415	27.2488	38.1858	ID0456	20.7415	27.2488	38.1858
ID3499	20.7114	59.0317	6.66284	ID3499	20.7114	59.0317	6.66284
ID1176	31.3401	46.2684	11.238	ID1176	31.3401	46.2684	11.238
ID3765	17.6392	31.6732	46.6538	ID3765	17.6392	31.6732	46.6538
ID3087	7.48834	85.8498	4.07329	ID3087	7.48834	85.8498	4.07329
ID1322	26.7414	52.8216	18.073	ID1322	26.7414	52.8216	18.073
ID3146	37.2235	65.5344	2.26408	ID3146	37.2235	65.5344	2.26408
ID1244	27.7615	62.1602	22.7901	ID1244	27.7615	62.1602	22.7901
ID3548	39.9914	53.9993	23.3773	ID3548	39.9914	53.9993	23.3773
ID2082	26.4159	101.767	6.04204	ID2082	26.4159	101.767	6.04204
ID0912	15.348	102.699	16.9068	ID0912	15.348	102.699	16.9068
ID0885	0.0146629	99.1563	42.5513	ID0885	0.0146629	99.1563	42.5513
ID2706	59.822	57.2439	32.358	ID2706	59.822	57.2439	32.358
ID4428	36.164	100.988	13.6418	ID4428	36.164	100.988	13.6418
ID0663	0.0707789	92.5952	59.055	ID0663	0.0707789	92.5952	59.055
ID0291	11.8532	121.449	29.0076	ID0291	11.8532	121.449	29.0076
ID3836	32.0503	103.158	33.3587	ID3836	32.0503	103.158	33.3587
ID0785	34.2977	127.027	11.083	ID0785	34.2977	127.027	11.083
ID0321	7.21625	171.866	6.71772	ID0321	7.21625	171.866	6.71772
ID4310	36.2618	150.193	11.3722	ID4310	36.2618	150.193	11.3722
ID1667	25.1987	156.066	21.6928	ID1667	25.1987	156.066	21.6928
ID1737	77.1224	118.708	26.2139	ID1737	77.1224	118.708	26.2139
ID2339	143.946	79.6433	45.6767	ID2339	143.946	79.6433	45.6767
ID0876	55.7627	132.305	91.0713	ID0876	55.7627	132.305	91.0713
ID0109	26.9117	141.546	116.371	ID0109	26.9117	141.546	116.371
ID3547	53.1763	248.676	33.4183	ID3547	53.1763	248.676	33.4183
ID4328	100.672	249.468	48.6032	ID4328	100.672	249.468	48.6032
ID2904	251.571	391.866	61.9822	ID2904	251.571	391.866	61.9822
ID1101	258.819	389.613	119.514	ID1101	258.819	389.613	119.514

## Sheet: Fig. 1d (E28 flow)
	%mNeongreen						Geom Mean Intensity mNeongreen
	Experiment 1	Experiment 2	Experiment 3				Experiment 1	Experiment 2	Experiment 3
CMV	24.8	25.3	20			CMV	1879	1594	1558
ID0109	1.88	1.42	1.51			ID0109	541	360	303
ID0663	2.15	2.69	3.19			ID0663	394	744	474
ID0785	4.42	6.19	3.51			ID0785	498	855	388
ID0876	7.1	4.26	4.29			ID0876	671	849	512
ID0885	2.48	3.57	1.82			ID0885	671	470	345
ID1101	10.9	8.22	4.33			ID1101	962	970	692
ID2339	8.42	13.2	4.56			ID2339	870	1238	534
ID2706	6.86	4.75	4.57			ID2706	826	941	585
ID2904	4.57	5.68	2.86			ID2904	1050	1008	569
ID3146	10.1	12.7	6.59			ID3146	904	948	614
ID3547	3.48	4.6	2.17			ID3547	383	623	368
ID3548	5.28	4.7	2.96			ID3548	612	698	313
ID3836	4.72	6.2	2.86			ID3836	677	885	429
ID4310	2.49	3.5	1.91			ID4310	541	682	307
ID4328	4.08	2.72	4.7			ID4328	585	821	674
ID4428	0.93	0.62	3.2			ID4428	203	654	225
mCMV	0.87	0.56	1.85			mCMV	218	233	219
Untransfected	0.088	0.086	0.14			Untransfected	214	242	204

## Sheet: Fig. 1e (Fib flow)
	%mNeongreen						Geom Mean Intensity mNeongreen
	Experiment 1	Experiment 2	Experiment 3				Experiment 1	Experiment 2	Experiment 3
CMV	13.1	6.08	15.9			CMV	1538	851	1428
ID0109	0.29	2.28	1.06			ID0109	382	384	234
ID0663	0.61	1.67	2.6			ID0663	252	383	278
ID0785	0.25	0.34	0.91			ID0785	221	433	225
ID0876	0.23	2.52	1.41			ID0876	251	392	289
ID0885	0.16	1.06				ID0885	229	375
ID1101	0.38	2.49	0.38			ID1101	301	392	211
ID2339	3.85	nd	nd			ID2339	262	nd	nd
ID2706	2.21	1.76	0.94			ID2706	933	410	405
ID2904	0.23	1.49	0.95			ID2904	259	388	220
ID3146	0.32	1.14	0.75			ID3146	270	393	223
ID3547	0.25	1.3	2.13			ID3547	300	430	238
ID3548	0.4	1.8	1.24			ID3548	291	395	242
ID3836	0.27	2.03	1.6			ID3836	509	384	367
ID4310	0.16	1.31	2.27			ID4310	228	403	242
ID4328	0.44	1.83	0.82			ID4328	251	403	269
ID4428	0.26	1.86	1.93			ID4428	269	398	260
mCMV	0.25	2.31	0.39			mCMV	289	405	220
Untransfected	0.094	0.51	0.028			Untransfected	221	396	232

## Sheet: Fig. 3b (SSE flow)
G7
	CMV	SSE-1	SSE-3	SSE-5	SSE-7	mCMV
% mNeongreen Experiment 1	39.6	41.3	31.9	33.7	48.1	0
% mNeongreen Experiment 2	54.3	52	33.2	42.4	39.2	0.95
% mNeongreen Experiment 3	32.1	28	35.4	38.1	62.8	0.96
E28
	CMV	SSE-1	SSE-3	SSE-5	SSE-7	mCMV
% mNeongreen Experiment 1	23.5	29.8	21.7	20.5	27.4	0
% mNeongreen Experiment 2	27.1	34.4	25.8	19.8	29.4	0.7
% mNeongreen Experiment 3	21.4	28.8	25.6	18.5	28.6	1.48
huFb170
	CMV	SSE-1	SSE-3	SSE-5	SSE-7	mCMV
% mNeongreen Experiment 1	29.9	3.75	3.56	3.18	3.66	0.66
% mNeongreen Experiment 2	29.2	3.56	3.82	4.38	3.41	3.69
% mNeongreen Experiment 3	10.2	1.45	1.78	1.9	2.53	2.37

## Sheet: Fig 3g (SABER FISH)
Well	Column	Timepoint	Promoter	Field	Object No	X	Y	Bounding Box	Position X [¬µm]	Position Y [¬µm]	Concentration	Cell Type	Cell Count	Nuclei - Number of spots in nucleus- per nucleus	Nuclei - Number of spots in cytoplasm- per Cell
1	2	1	SSE7	1	1	1824	100	[1636,1973,0,0,263,10]	-134.3	91.13				467	331
1	2	1	SSE7	1	2	941	233	[851,1056,0,117,389,10]	-215.93	79.11				49	111
1	2	1	SSE7	1	3	835	287	[732,968,0,143,413,10]	-226.43	73.92				18	61
1	2	1	SSE7	1	4	1995	258	[1854,2117,0,131,377,10]	-117.79	77.02				149	64
1	2	1	SSE7	1	5	329	305	[164,482,0,142,441,10]	-273.68	72.9				150	149
1	2	1	SSE7	1	6	1686	293	[1537,1840,0,184,408,10]	-146.73	73.4				192	157
1	2	1	SSE7	1	7	76	445	[0,211,0,324,560,10]	-296.99	59.74				34	64
1	2	1	SSE7	1	8	620	516	[482,759,0,371,649,10]	-246.42	52.87				124	134
1	2	1	SSE7	1	9	2134	539	[2074,2160,0,430,671,10]	-105.2	49.94				132	86
1	2	1	SSE7	1	10	1639	549	[1512,1766,0,387,776,10]	-150.72	49.32				210	144
1	2	1	SSE7	1	11	1187	593	[1050,1321,0,457,720,10]	-193.09	45.82				136	117
1	2	1	SSE7	1	12	982	673	[841,1171,0,517,817,10]	-211.65	38.34				97	225
1	2	1	SSE7	1	13	868	832	[739,1003,0,699,1078,10]	-223.74	21.58				73	191
1	2	1	SSE7	1	14	1145	865	[987,1302,0,708,1018,10]	-197.02	20.4				407	224
1	2	1	SSE7	1	15	1602	1032	[1450,1750,0,887,1193,10]	-154.72	4.26				192	274
1	2	1	SSE7	1	16	915	1143	[768,1089,0,984,1291,10]	-218.42	-5.89				110	178
1	2	1	SSE7	1	17	109	1356	[0,281,0,1114,1578,10]	-294.16	-25.28				432	654
1	2	1	SSE7	1	18	1254	1351	[1190,1321,0,1240,1410,10]	-186.79	-23.19				25	58
1	2	1	SSE7	1	19	1868	1464	[1722,2006,0,1294,1616,10]	-129.75	-35.93				329	130
1	2	1	SSE7	1	20	1924	1662	[1764,2046,0,1543,1782,10]	-124.46	-54.88				84	121
1	2	1	SSE7	1	21	721	1903	[564,860,0,1774,2116,10]	-238.03	-78.12				76	186
1	2	1	SSE7	1	22	1587	2116	[1482,1706,0,2035,2160,10]	-155.66	-96.89				57	78
1	2	1	SSE7	2	1	1217	45	[1091,1310,0,0,138,10]	-597.33	1113.67				55	86
1	2	1	SSE7	2	2	188	78	[0,449,0,0,236,10]	-694.3	1110.33				175	577
1	2	1	SSE7	2	3	629	289	[475,800,0,113,444,10]	-652.48	1091.69				238	385
1	2	1	SSE7	2	4	1537	319	[1408,1687,0,172,461,10]	-567.21	1088.67				82	156
1	2	1	SSE7	2	5	1635	463	[1422,1770,0,283,909,10]	-558.97	1072.56				190	216
1	2	1	SSE7	2	6	937	537	[650,1141,0,360,687,10]	-624.4	1068.49				364	422
1	2	1	SSE7	2	7	1259	697	[1098,1457,0,552,934,10]	-593.61	1052.23				347	418
1	2	1	SSE7	2	8	668	810	[420,840,0,678,960,10]	-649.64	1042.09				63	208
1	2	1	SSE7	2	9	1784	817	[1604,1929,0,681,952,10]	-544.54	1041.79				27	113
1	2	1	SSE7	2	10	942	963	[804,1077,0,720,1073,10]	-623.2	1029.27				282	184
1	2	1	SSE7	2	11	513	1065	[382,570,0,930,1104,10]	-666.93	1023.66				157	209
1	2	1	SSE7	2	12	569	1109	[430,666,0,994,1216,10]	-658.4	1014.19				112	176
1	2	1	SSE7	2	13	1280	1073	[1033,1597,0,894,1253,10]	-590.96	1017.94				149	323
1	2	1	SSE7	2	14	887	1136	[668,1091,0,851,1240,10]	-629.8	1012.78				476	501
1	2	1	SSE7	2	15	862	1321	[780,970,0,1226,1394,10]	-629.73	995.73				265	220
1	2	1	SSE7	2	16	1903	1313	[1745,2070,0,1124,1461,10]	-532.84	995.63				87	158
1	2	1	SSE7	2	17	1281	1386	[1162,1407,0,1170,1583,10]	-591.35	988.79				90	141
1	2	1	SSE7	2	18	883	1467	[707,1002,0,1380,1580,10]	-629.46	981.06				210	166
1	2	1	SSE7	2	19	549	1469	[381,730,0,1308,1606,10]	-659.77	980.37				59	102
1	2	1	SSE7	2	20	204	1600	[106,311,0,1520,1673,8]	-692.12	968.85				45	97
1	2	1	SSE7	2	21	770	1625	[565,932,0,1472,1761,10]	-639.64	965.9				78	221
1	2	1	SSE7	2	22	471	1682	[243,590,0,1547,1984,10]	-669.64	959				196	273
1	2	1	SSE7	2	23	1234	1739	[1029,1446,0,1524,1876,10]	-596.1	956.37				150	339
1	2	1	SSE7	2	24	920	1778	[510,1105,0,1542,1932,10]	-627.19	953.52				338	411
1	2	1	SSE7	2	25	1794	1837	[1531,2069,0,1592,1962,10]	-543.56	948.14				221	355
1	2	1	SSE7	2	26	1681	2028	[1418,1931,0,1787,2160,10]	-555.06	929.7				660	461
1	2	1	SSE7	2	27	532	2047	[417,779,0,1880,2160,10]	-660.5	926.82				299	366
1	2	1	SSE7	2	28	981	2022	[846,1204,0,1900,2127,10]	-618.82	929.19				36	76
1	2	1	SSE7	2	29	136	2113	[40,299,0,1931,2160,10]	-697.65	921.86				101	28
1	2	1	SSE7	3	1	854	80	[632,1026,0,0,217,10]	588.48	907.44				211	241
1	2	1	SSE7	3	2	974	189	[870,1075,0,95,286,10]	600.77	897.19				61	40
1	2	1	SSE7	3	3	2050	306	[1904,2160,0,169,438,10]	700.96	886.49				298	139
1	2	1	SSE7	3	4	668	341	[508,807,0,157,576,10]	571.39	883.51				102	160
1	2	1	SSE7	3	5	2071	551	[1919,2160,0,416,694,10]	702.63	863.65				82	99
1	2	1	SSE7	3	6	1278	581	[1126,1492,0,262,776,10]	629.5	862.67				326	421
1	2	1	SSE7	3	7	1455	593	[1320,1578,0,435,724,10]	645.95	859.39				164	109
1	2	1	SSE7	3	8	582	682	[470,674,0,577,784,10]	562.73	851.39				309	365
1	2	1	SSE7	3	9	2058	945	[1906,2160,0,780,1166,10]	701.81	826.16				541	216
1	2	1	SSE7	3	10	901	1302	[771,1143,0,1168,1457,10]	595.25	793.12				149	140
1	2	1	SSE7	3	11	1457	1308	[1322,1719,0,1077,1447,10]	646.75	792.8				54	120
1	2	1	SSE7	3	12	1047	1589	[899,1199,0,1435,1720,10]	607.24	766.07				193	115
1	2	1	SSE7	3	13	815	1678	[664,979,0,1565,1781,10]	585.91	757.88				64	70
1	2	1	SSE7	3	14	424	1739	[275,576,0,1465,1884,10]	549.42	753.81				343	333
1	2	1	SSE7	3	15	174	1741	[34,459,0,1592,2072,10]	527.39	749				133	270
1	2	1	SSE7	3	16	1237	1964	[1040,1491,0,1782,2160,10]	625.35	730.08				510	653
1	2	1	SSE7	3	17	579	2033	[447,700,0,1900,2160,10]	563.23	724.41				82	54
1	2	1	SSE7	3	18	2103	2050	[1951,2160,0,1929,2160,10]	705.21	723.06				252	130
1	2	1	SSE7	3	19	38	1594	[0,129,0,1461,1726,10]	512.88	765.64				75	24
1	2	1	SSE7	4	1	497	154	[370,632,0,0,314,10]	-258.19	900.38				114	225
1	2	1	SSE7	4	2	1690	107	[1531,1836,0,0,329,10]	-145.82	903.97				35	582
1	2	1	SSE7	4	3	1824	347	[1669,1966,0,178,621,10]	-133.57	882.21				115	247
1	2	1	SSE7	4	4	634	377	[496,770,0,182,622,10]	-245.19	879.9				108	201
1	2	1	SSE7	4	5	1174	379	[794,1786,0,252,507,10]	-192.87	879.51				173	394
1	2	1	SSE7	4	6	989	442	[854,1099,0,313,575,10]	-212.36	873.43				132	137
1	2	1	SSE7	4	7	240	564	[124,369,0,71,1029,10]	-282.33	861.98				150	309
1	2	1	SSE7	4	8	840	645	[517,1323,0,393,845,10]	-225.71	855.25				135	699
1	2	1	SSE7	4	9	1536	707	[1176,1697,0,572,965,10]	-162.02	848.09				235	231
1	2	1	SSE7	4	10	1080	814	[872,1356,0,683,966,10]	-202.62	838.47				84	241
1	2	1	SSE7	4	11	1698	910	[1523,1849,0,716,1058,10]	-145.64	829.98				140	225
1	2	1	SSE7	4	12	638	904	[439,830,0,753,1062,10]	-244.36	830.88				57	89
1	2	1	SSE7	4	13	1236	948	[1087,1356,0,804,1048,10]	-188.89	826.13				77	81
1	2	1	SSE7	4	14	999	1010	[869,1150,0,900,1135,10]	-210.55	820.34				37	123
1	2	1	SSE7	4	15	1216	1114	[1036,1535,0,1015,1201,10]	-189.13	811.1				82	93
1	2	1	SSE7	4	16	1293	1234	[1146,1432,0,1129,1370,10]	-183.75	798.46				119	164
1	2	1	SSE7	4	17	1621	1271	[1368,1793,0,1113,1407,10]	-153.06	795.84				218	188
1	2	1	SSE7	4	18	925	1386	[720,1097,0,1149,1518,10]	-218.24	785.7				72	115
1	2	1	SSE7	4	19	2059	1450	[1853,2160,0,1115,1750,10]	-112.36	778.83				463	601
1	2	1	SSE7	4	20	1565	1684	[689,1706,0,1041,1910,10]	-165.35	762.55				89	391
1	2	1	SSE7	4	21	1328	1655	[1035,1487,0,1411,1791,10]	-182.17	761.99				166	181
1	2	1	SSE7	4	22	679	1640	[448,1211,0,1512,1756,10]	-238.76	760.84				60	138
1	2	1	SSE7	4	23	2023	1921	[1877,2136,0,1808,2000,10]	-115.54	735.02				107	108
1	2	1	SSE7	4	24	2040	2076	[1880,2160,0,1987,2160,10]	-113.77	720.45				110	102
1	2	1	SSE7	5	1	973	58	[825,1266,0,0,163,10]	-414.25	706.08				201	176
1	2	1	SSE7	5	2	54	45	[0,153,0,0,127,10]	-502.74	707.09				33	31
1	2	1	SSE7	5	3	2055	258	[1909,2160,0,57,716,10]	-315.59	686.96				255	228
1	2	1	SSE7	5	4	441	347	[323,567,0,62,578,10]	-466.56	680.07				75	103
1	2	1	SSE7	5	5	1320	289	[1201,1497,0,0,435,10]	-382.48	689.89				80	482
1	2	1	SSE7	5	6	1863	462	[1758,1997,0,298,585,10]	-333.53	668.88				70	78
1	2	1	SSE7	5	7	1183	610	[997,1346,0,324,1067,10]	-397.98	652.81				516	446
1	2	1	SSE7	5	8	1931	602	[1787,2037,0,496,711,10]	-326.96	655.24				89	151
1	2	1	SSE7	5	9	1795	732	[1630,1928,0,548,894,10]	-340.03	643.12				195	266
1	2	1	SSE7	5	10	206	768	[68,450,0,593,933,10]	-488.27	640.41				354	276
1	2	1	SSE7	5	11	1449	846	[1292,1608,0,469,1010,10]	-371.53	634.4				126	256
1	2	1	SSE7	5	12	328	1118	[182,528,0,979,1253,10]	-476	606.94				165	132
1	2	1	SSE7	5	13	1050	1271	[869,1261,0,1036,1457,10]	-409.93	592.19				147	252
1	2	1	SSE7	5	14	43	1290	[0,116,0,1189,1401,10]	-503.92	590.43				23	10
1	2	1	SSE7	5	15	667	1464	[412,885,0,1304,1686,10]	-445.69	574.6				193	230
1	2	1	SSE7	5	16	1392	1490	[1224,1603,0,1344,1667,10]	-377.65	571.37				369	227
1	2	1	SSE7	5	17	136	1502	[0,402,0,1352,1639,10]	-494.34	571.22				240	166
1	2	1	SSE7	5	18	1156	1681	[1027,1280,0,1429,1831,10]	-399.58	555.85				86	106
1	2	1	SSE7	5	19	833	1711	[728,1012,0,1430,1853,10]	-429.14	552.7				107	96
1	2	1	SSE7	5	20	1919	1806	[1771,2049,0,1659,1970,10]	-328.48	542.27				99	101
1	2	1	SSE7	5	21	1754	2067	[1524,1916,0,1882,2160,10]	-344.09	518.56				564	186
1	2	1	SSE7	6	1	1955	206	[1821,2101,0,24,373,10]	285.85	489.24				177	242
1	2	1	SSE7	6	2	802	259	[643,1021,0,134,584,10]	177.05	482.79				131	142
1	2	1	SSE7	6	3	1629	362	[1460,1856,0,223,551,10]	255.2	474.11				116	267
1	2	1	SSE7	6	4	2096	434	[1991,2160,0,310,550,10]	298.26	467.95				167	96
1	2	1	SSE7	6	5	120	459	[0,268,0,262,636,10]	113.58	465.3				511	403
1	2	1	SSE7	6	6	833	621	[684,988,0,428,768,10]	180.64	450.91				252	214
1	2	1	SSE7	6	7	1883	673	[1769,2026,0,534,811,10]	279.05	445.19				127	131
1	2	1	SSE7	6	8	1696	739	[1554,1826,0,599,874,10]	261.29	438.99				141	125
1	2	1	SSE7	6	9	61	753	[0,160,0,630,865,10]	107.99	438.6				131	262
1	2	1	SSE7	6	10	1504	904	[1338,1702,0,585,1181,10]	243.85	423.02				627	350
1	2	1	SSE7	6	11	95	923	[0,262,0,764,1063,10]	111.8	421.94				360	180
1	2	1	SSE7	6	12	1429	1263	[1046,1538,0,1134,1374,10]	232.3	390.52				61	229
1	2	1	SSE7	6	13	1871	1312	[1728,2034,0,1171,1446,10]	277.66	385.42				272	184
1	2	1	SSE7	6	14	250	1301	[0,409,0,1055,1483,10]	123.13	386.37				84	180
1	2	1	SSE7	6	15	458	1419	[286,810,0,1141,1653,10]	149.29	374.11				701	729
1	2	1	SSE7	6	16	1507	1446	[1367,1688,0,1315,1576,10]	243.99	372.55				174	195
1	2	1	SSE7	6	17	1320	1722	[1179,1457,0,1526,1991,10]	226.12	346.2				284	114
1	2	1	SSE7	6	18	2115	1737	[2010,2160,0,1605,1881,10]	300.02	345.28				107	64
1	2	1	SSE7	6	19	672	1718	[362,823,0,1593,1828,10]	164.8	347.13				102	65
1	2	1	SSE7	6	20	1775	1790	[1608,1905,0,1658,1917,10]	268.93	340.38				210	118
1	2	1	SSE7	6	21	1599	1866	[1454,1748,0,1740,1969,10]	252.15	333.31				95	190
1	2	1	SSE7	6	22	541	2102	[410,651,0,1975,2160,10]	152.24	311.8				58	111
1	2	1	SSE7	7	1	1189	162	[998,1408,0,0,400,10]	-1210.29	492.51				679	833
1	2	1	SSE7	7	2	748	241	[625,862,0,57,395,10]	-1251.88	485.26				134	177
1	2	1	SSE7	7	3	974	274	[835,1147,0,65,460,10]	-1230.12	482.89				711	481
1	2	1	SSE7	7	4	1746	261	[1602,1886,0,98,399,10]	-1158.11	484.02				122	107
1	2	1	SSE7	7	5	1987	174	[1834,2160,0,0,392,10]	-1135.45	491.82				193	497
1	2	1	SSE7	7	6	553	303	[367,712,0,100,629,10]	-1269.84	478.91				210	263
1	2	1	SSE7	7	7	141	400	[0,306,0,114,611,10]	-1309.15	471.05				79	204
1	2	1	SSE7	7	8	1654	550	[1517,1775,0,385,732,10]	-1166.73	456.61				78	159
1	2	1	SSE7	7	9	426	564	[277,629,0,321,790,10]	-1281.44	454.65				245	252
1	2	1	SSE7	7	10	1197	680	[961,1478,0,484,839,10]	-1210	444.23				341	308
1	2	1	SSE7	7	11	261	776	[131,390,0,639,877,10]	-1297.4	436.16				77	83
1	2	1	SSE7	7	12	2040	732	[1819,2160,0,396,967,10]	-1131.18	439.34				43	396
1	2	1	SSE7	7	13	1730	840	[1580,1879,0,611,1032,10]	-1159.54	430.07				101	185
1	2	1	SSE7	7	14	275	958	[139,503,0,750,1152,10]	-1293.87	417.43				77	205
1	2	1	SSE7	7	15	1243	1022	[1032,1620,0,666,1184,10]	-1203.93	413.55				406	286
1	2	1	SSE7	7	16	896	1092	[542,1080,0,900,1400,10]	-1241.15	403.76				475	607
1	2	1	SSE7	7	17	1485	1156	[1305,1626,0,1007,1384,10]	-1183.25	399.15				77	162
1	2	1	SSE7	7	18	2034	1246	[1801,2160,0,1026,1557,10]	-1132.13	390.84				197	281
1	2	1	SSE7	7	19	415	1263	[291,621,0,1127,1419,10]	-1281.87	388.89				73	157
1	2	1	SSE7	7	20	1751	1397	[1604,1897,0,1212,1540,10]	-1157.64	377.88				94	168
1	2	1	SSE7	7	21	145	1399	[19,274,0,1207,1552,10]	-1308.08	377.03				165	124
1	2	1	SSE7	7	22	815	1456	[720,945,0,1336,1608,10]	-1244.44	370.81				142	165
1	2	1	SSE7	7	23	692	1488	[581,806,0,1330,1596,10]	-1257.31	369.34				150	125
1	2	1	SSE7	7	24	1085	1445	[928,1338,0,1274,1629,10]	-1220.21	372.01				391	426
1	2	1	SSE7	7	25	1435	1446	[1273,1652,0,1278,1648,10]	-1185.37	373.4				209	236
1	2	1	SSE7	7	26	397	1454	[255,532,0,1349,1611,10]	-1285.09	371.23				180	181
1	2	1	SSE7	7	27	248	1800	[96,400,0,1458,1956,10]	-1298.76	341.89				544	455
1	2	1	SSE7	7	28	1068	1837	[900,1285,0,1590,1976,10]	-1220.29	337.45				131	237
1	2	1	SSE7	7	29	552	1837	[440,1013,0,1641,2026,10]	-1264.89	336.39				59	590
1	2	1	SSE7	7	30	439	1913	[344,529,0,1815,1979,10]	-1280.99	328.84				21	71
1	2	1	SSE7	7	31	422	2022	[292,582,0,1947,2102,10]	-1281.98	318.57				350	208
1	2	1	SSE7	7	32	1646	2084	[1465,1798,0,1963,2160,10]	-1167.43	312.98				325	220
1	2	1	SSE7	8	1	2065	75	[1944,2160,0,0,186,10]	-518.24	297.35				250	108
1	2	1	SSE7	8	2	378	169	[272,533,0,0,342,10]	-675.57	289.13				445	287
1	2	1	SSE7	8	3	164	172	[1,316,0,10,304,10]	-696.29	288.73				543	218
1	2	1	SSE7	8	4	683	225	[542,836,0,81,397,10]	-647.64	283.24				273	214
1	2	1	SSE7	8	5	1031	238	[872,1190,0,96,386,10]	-614.46	282.27				82	186
1	2	1	SSE7	8	6	2087	317	[1964,2160,0,141,514,10]	-516.5	274.68				393	138
1	2	1	SSE7	8	7	1334	397	[1205,1476,0,268,542,10]	-586.75	267.96				340	324
1	2	1	SSE7	8	8	324	452	[202,523,0,289,608,10]	-679.95	262.88				117	371
1	2	1	SSE7	8	9	1429	487	[1312,1538,0,384,568,10]	-576.59	259.27				82	216
1	2	1	SSE7	8	10	1395	610	[1277,1535,0,529,728,10]	-580.56	247.23				76	134
1	2	1	SSE7	8	11	671	510	[539,815,0,410,620,10]	-648.16	256.94				88	149
1	2	1	SSE7	8	12	603	618	[458,748,0,512,719,10]	-655.64	246.53				334	192
1	2	1	SSE7	8	13	2019	607	[1817,2160,0,460,748,10]	-522.83	248.17				207	161
1	2	1	SSE7	8	14	471	905	[343,621,0,769,1047,10]	-667.09	220.29				229	137
1	2	1	SSE7	8	15	1002	961	[808,1156,0,814,1119,10]	-618.16	214.4				174	170
1	2	1	SSE7	8	16	1532	1031	[1361,1739,0,866,1189,10]	-567.07	208.1				537	405
1	2	1	SSE7	8	17	308	1170	[187,459,0,940,1307,10]	-682.41	195.37				114	129
1	2	1	SSE7	8	18	872	1199	[745,1004,0,995,1376,10]	-630.21	192.95				258	155
1	2	1	SSE7	8	19	1941	1404	[1818,2137,0,1101,1550,10]	-529.12	174.36				75	103
1	2	1	SSE7	8	20	217	1515	[84,384,0,1389,1626,10]	-691.25	162.76				56	120
1	2	1	SSE7	8	21	748	1657	[584,895,0,1490,1792,10]	-641.39	149.83				134	140
1	2	1	SSE7	8	22	305	1686	[117,739,0,1276,1938,10]	-681.49	148.16				127	204
1	2	1	SSE7	8	23	1718	1708	[1550,1891,0,1296,1871,10]	-550	148.76				581	486
1	2	1	SSE7	8	24	549	1838	[441,693,0,1696,2014,10]	-659.94	132.01				106	177
1	2	1	SSE7	8	25	317	1971	[206,467,0,1834,2109,10]	-681.73	120.22				53	45
1	2	1	SSE7	8	26	1474	2051	[1083,1655,0,1778,2160,10]	-575.13	113.69				57	474
1	2	1	SSE7	9	1	1776	37	[1659,1960,0,0,130,10]	-1152.07	96.71				76	111
1	2	1	SSE7	9	2	922	99	[640,1062,0,0,402,10]	-1238.08	92.16				271	291
1	2	1	SSE7	9	3	531	110	[262,730,0,0,364,10]	-1272.82	89.8				304	642
1	2	1	SSE7	9	4	1490	160	[1357,1653,0,16,356,10]	-1182.02	85.86				122	382
1	2	1	SSE7	9	5	1260	164	[1118,1404,0,44,278,10]	-1203.82	85.9				88	132
1	2	1	SSE7	9	6	140	175	[13,353,0,75,330,10]	-1307.99	84.68				68	191
1	2	1	SSE7	9	7	157	331	[0,312,0,196,830,10]	-1309.52	65.87				300	313
1	2	1	SSE7	9	8	1761	257	[1558,1921,0,89,479,10]	-1156.8	78.14				226	384
1	2	1	SSE7	9	9	2041	338	[1881,2160,0,208,457,10]	-1130.94	69.83				67	157
1	2	1	SSE7	9	10	584	381	[419,819,0,209,612,10]	-1266.93	65.46				286	335
1	2	1	SSE7	9	11	1639	423	[1494,1824,0,247,606,10]	-1167.57	61.58				105	311
1	2	1	SSE7	9	12	1131	431	[973,1259,0,335,549,10]	-1216.66	60.82				58	186
1	2	1	SSE7	9	13	1192	542	[952,1355,0,384,745,10]	-1210.47	49.96				147	375
1	2	1	SSE7	9	14	1408	477	[1277,1698,0,311,721,10]	-1189.1	56.57				21	217
1	2	1	SSE7	9	15	376	500	[161,572,0,318,653,10]	-1287.14	54.82				93	531
1	2	1	SSE7	9	16	2022	684	[1696,2160,0,397,850,10]	-1132.81	37.45				411	307
1	2	1	SSE7	9	17	448	857	[289,586,0,609,1032,10]	-1280.27	21.48				297	369
1	2	1	SSE7	9	18	1111	868	[957,1266,0,700,1568,10]	-1217.8	15.8				309	480
1	2	1	SSE7	9	19	613	863	[484,737,0,694,1011,10]	-1264.52	20.68				40	105
1	2	1	SSE7	9	20	841	958	[671,989,0,830,1108,10]	-1243.2	11.52				110	288
1	2	1	SSE7	9	21	371	1054	[171,602,0,870,1175,10]	-1287.64	3.47				806	986
1	2	1	SSE7	9	22	422	1192	[312,545,0,1111,1298,10]	-1282.05	-10.93				282	263
1	2	1	SSE7	9	23	670	1113	[548,806,0,978,1260,10]	-1258.81	-2.94				37	97
1	2	1	SSE7	9	24	1274	1157	[1138,1429,0,1010,1315,10]	-1202.05	-7.02				89	169
1	2	1	SSE7	9	25	1997	1240	[1797,2160,0,897,1619,10]	-1134.17	-15.52				225	464
1	2	1	SSE7	9	26	292	1283	[165,638,0,1155,1471,10]	-1291.57	-20.2				85	497
1	2	1	SSE7	9	27	808	1300	[653,1065,0,1057,1568,10]	-1245.22	-20.5				246	607
1	2	1	SSE7	9	28	1387	1409	[1234,1590,0,1102,1761,10]	-1190.38	-31.06				91	480
1	2	1	SSE7	9	29	1784	1401	[1648,1935,0,1163,1838,10]	-1154.34	-30.78				122	202
1	2	1	SSE7	9	30	281	1709	[104,618,0,1505,1890,10]	-1294.08	-58.15				157	311
1	2	1	SSE7	9	31	139	1817	[7,254,0,1576,1996,10]	-1309.1	-68.76				346	204
1	2	1	SSE7	9	32	662	1786	[415,865,0,1570,2160,10]	-1259.54	-67.42				110	395
1	2	1	SSE7	9	33	1663	1825	[1452,1795,0,1718,1902,10]	-1166.83	-69.69				101	160
1	2	1	SSE7	9	34	1682	1944	[1293,2092,0,1877,2059,10]	-1165.46	-81.46				33	188
1	2	1	SSE7	9	35	421	1990	[189,698,0,1830,2160,10]	-1282.93	-86.91				123	252
1	2	1	SSE7	10	1	1826	124	[1633,1961,0,0,274,10]	883.58	-114.01				94	182
1	2	1	SSE7	10	2	1954	356	[1783,2089,0,206,516,10]	894.66	-136.12				53	158
1	2	1	SSE7	10	3	470	419	[350,751,0,0,619,10]	762.57	-137.25				70	743
1	2	1	SSE7	10	4	1170	619	[1000,1347,0,470,761,10]	822.12	-160.15				440	265
1	2	1	SSE7	10	5	56	714	[0,159,0,579,828,10]	718.12	-168.82				91	77
1	2	1	SSE7	10	6	601	726	[480,736,0,592,921,10]	768.71	-170.68				50	135
1	2	1	SSE7	10	7	2073	880	[1900,2160,0,744,1009,10]	905.94	-184.88				43	83
1	2	1	SSE7	10	8	1229	1289	[1095,1470,0,1146,1426,10]	828.43	-222.87				107	106
1	2	1	SSE7	10	9	166	1371	[21,285,0,1204,1485,10]	727.19	-230.75				37	136
1	2	1	SSE7	10	10	717	1479	[583,859,0,1329,1619,10]	780.16	-240.2				70	169
1	2	1	SSE7	10	11	311	1582	[126,500,0,1428,1731,10]	741.65	-250.35				200	290
1	2	1	SSE7	10	12	1310	1658	[1006,1559,0,1306,2065,10]	833.86	-256.46				509	555
1	2	1	SSE7	10	13	116	1674	[0,248,0,1429,1844,10]	723.34	-258.46				112	169
1	2	1	SSE7	10	14	599	1793	[430,737,0,1671,1906,10]	768.09	-270.32				54	122
1	2	1	SSE7	10	15	1962	2023	[1860,2063,0,1903,2160,10]	896.63	-293.98				99	186
1	2	1	SSE7	10	16	618	1994	[492,743,0,1893,2108,10]	770.7	-289.29				45	70
1	2	1	SSE7	10	17	1152	2072	[1007,1330,0,1897,2160,10]	821.53	-295.08				320	220
1	2	1	SSE7	11	1	1642	59	[1538,1780,0,0,144,10]	-353.58	-311.25				35	26
1	2	1	SSE7	11	2	1900	43	[1805,2002,0,0,133,10]	-329.86	-310.59				167	120
1	2	1	SSE7	11	3	163	143	[0,384,0,0,488,10]	-492.57	-320.64				119	265
1	2	1	SSE7	11	4	391	240	[255,528,0,100,373,10]	-471.93	-327.57				157	192
1	2	1	SSE7	11	5	1293	373	[1131,1529,0,231,580,10]	-385.86	-341.38				107	239
1	2	1	SSE7	11	6	1474	629	[1330,1590,0,550,752,9]	-371.2	-366.69				212	259
1	2	1	SSE7	11	7	432	785	[283,574,0,577,1047,10]	-467.29	-379.99				194	208
1	2	1	SSE7	11	8	643	1049	[505,773,0,569,1204,10]	-447.41	-401.84				131	165
1	2	1	SSE7	11	9	1952	1100	[1613,2160,0,901,1317,10]	-325.54	-409.6				355	264
1	2	1	SSE7	11	10	1343	1175	[1087,1537,0,942,1350,10]	-383.21	-415.45				90	165
1	2	1	SSE7	11	11	766	1366	[574,915,0,1204,1600,10]	-439.01	-435.1				400	428
1	2	1	SSE7	11	12	933	1450	[784,1091,0,1293,1587,10]	-420.14	-441.37				53	161
1	2	1	SSE7	11	13	1349	1481	[1228,1471,0,1341,1630,10]	-381.67	-444.82				63	110
1	2	1	SSE7	11	14	1975	1645	[1658,2160,0,1234,2097,10]	-321	-459.46				166	297
1	2	1	SSE7	11	15	1200	1764	[1053,1397,0,1542,1916,10]	-394.94	-470.4				208	363
1	2	1	SSE7	11	16	496	1773	[268,624,0,1544,1916,10]	-461.98	-471				104	102
1	2	1	SSE7	11	17	342	1790	[229,465,0,1638,1959,10]	-475.94	-474.34				106	125
1	2	1	SSE7	11	18	1522	1838	[1294,1686,0,1533,2083,10]	-367.08	-476.16				719	587
1	2	1	SSE7	11	19	898	1889	[772,1033,0,1735,2027,10]	-423.76	-482.31				66	76
1	2	1	SSE7	11	20	1755	1909	[1627,2026,0,1758,2044,10]	-342.73	-484.45				163	174
1	2	1	SSE7	11	21	1585	2084	[1466,1744,0,1960,2160,10]	-358.7	-500.31				104	252
1	2	1	SSE7	11	22	152	2103	[0,278,0,1948,2160,10]	-495.38	-502.08				80	133
1	2	1	SSE7	12	1	883	71	[625,1283,0,0,189,10]	-1035.58	-312.06				115	261
1	2	1	SSE7	12	2	1683	52	[1502,1968,0,0,235,10]	-959.4	-311.68				58	236
1	2	1	SSE7	12	3	130	256	[0,276,0,73,548,10]	-1106.29	-330.38				200	385
1	2	1	SSE7	12	4	1521	428	[1359,1743,0,274,590,10]	-975.48	-345.95				77	207
1	2	1	SSE7	12	5	468	504	[289,706,0,283,787,10]	-1073.32	-354.12				632	907
1	2	1	SSE7	12	6	2046	585	[1787,2160,0,424,826,10]	-928.08	-361.36				474	328
1	2	1	SSE7	12	7	772	587	[651,890,0,489,715,10]	-1046.21	-361.86				108	195
1	2	1	SSE7	12	8	960	584	[883,1077,0,510,696,10]	-1028.06	-360.82				104	111
1	2	1	SSE7	12	9	1315	656	[1163,1545,0,505,776,10]	-994.24	-366.74				249	218
1	2	1	SSE7	12	10	1680	731	[1420,1859,0,539,907,10]	-961.65	-374				55	352
1	2	1	SSE7	12	11	1388	849	[1190,1564,0,706,1056,10]	-988.03	-385.7				157	408
1	2	1	SSE7	12	12	498	870	[256,769,0,692,1216,10]	-1072	-387.46				279	356
2	2	1	SSE7	12	13	1410	1264	[1268,1608,0,922,1553,10]	-985.39	-422.5				155	132
2	2	1	SSE7	12	14	673	1261	[549,822,0,1135,1427,10]	-1054.74	-424.02				130	166
2	2	1	SSE7	12	15	97	1332	[0,200,0,1270,1450,7]	-1109.89	-433.26				200	314
2	2	1	SSE7	12	16	502	1355	[357,650,0,1189,1505,10]	-1071.68	-432.59				395	394
2	2	1	SSE7	12	17	250	1798	[0,502,0,1651,1940,10]	-1094.61	-474.01				329	209
2	2	1	SSE7	12	18	1007	1880	[853,1142,0,1554,2041,10]	-1024.31	-479.98				402	304
2	2	1	SSE7	12	19	883	2032	[652,1207,0,1590,2160,10]	-1035.91	-496.21				192	407
2	2	1	SSE7	12	20	1650	2061	[1299,1874,0,1892,2160,10]	-964.55	-498.89				123	258
2	2	1	SSE7	12	21	2077	2050	[1944,2160,0,1917,2160,10]	-924.32	-497.61				60	42
2	2	1	SSE7	13	1	632	112	[464,796,0,0,246,10]	364.76	-519.63				123	243
2	2	1	SSE7	13	2	1555	125	[1211,1738,0,0,406,10]	450.12	-521.84				188	219
2	2	1	SSE7	13	3	1195	145	[1021,1368,0,0,457,10]	417.35	-523.46				110	226
2	2	1	SSE7	13	4	56	261	[0,158,0,131,372,10]	311.33	-533.36				40	97
2	2	1	SSE7	13	5	702	269	[584,806,0,164,402,10]	371.21	-534.03				34	101
2	2	1	SSE7	13	6	782	334	[685,880,0,207,425,10]	379.47	-540.23				46	129
2	2	1	SSE7	13	7	1998	399	[1790,2160,0,23,660,10]	492.44	-546.06				262	295
2	2	1	SSE7	13	8	1550	504	[1335,1699,0,261,785,10]	450.99	-556.43				109	179
2	2	1	SSE7	13	9	1161	681	[994,1339,0,498,884,10]	414.88	-572.85				477	282
2	2	1	SSE7	13	10	975	690	[873,1053,0,536,816,10]	396.59	-573.65				131	154
2	2	1	SSE7	13	11	785	708	[648,907,0,568,859,10]	378.85	-575.23				178	111
2	2	1	SSE7	13	12	479	908	[325,613,0,755,1066,10]	350.58	-594.39				272	159
2	2	1	SSE7	13	13	135	1016	[8,260,0,866,1162,10]	318.24	-604.48				224	138
2	2	1	SSE7	13	14	320	1079	[190,464,0,834,1222,10]	335.83	-608.99				256	184
2	2	1	SSE7	13	15	1519	1237	[1382,1665,0,1073,1400,10]	448.49	-624.81				217	218
2	2	1	SSE7	13	16	1672	1501	[1501,1840,0,1193,1782,10]	462.29	-649.29				255	309
2	2	1	SSE7	13	17	533	1445	[412,666,0,1202,1596,10]	355.12	-643.59				172	203
2	2	1	SSE7	13	18	815	1649	[628,997,0,1417,1904,10]	382.18	-663.74				708	435
2	2	1	SSE7	13	19	1128	1622	[953,1283,0,1442,1752,10]	411.21	-660.89				294	305
2	2	1	SSE7	13	20	242	1622	[113,369,0,1497,1747,10]	328.24	-661.05				55	55
2	2	1	SSE7	13	21	1302	1731	[1160,1513,0,1524,1870,10]	429.46	-670.85				352	316
2	2	1	SSE7	13	22	1597	1956	[1477,1721,0,1774,2122,10]	455.31	-692.18				102	138
2	2	1	SSE7	14	1	779	43	[675,889,0,0,121,10]	-231.6	-716.83				8	17
2	2	1	SSE7	14	2	1478	73	[1334,1649,0,0,192,10]	-165.66	-719.86				61	39
2	2	1	SSE7	14	3	1943	155	[1799,2160,0,18,293,10]	-121.02	-727.04				200	309
2	2	1	SSE7	14	4	956	154	[811,1096,0,32,274,10]	-214.93	-726.86				184	98
2	2	1	SSE7	14	5	1694	198	[1545,1830,0,0,365,10]	-145.64	-730.44				91	137
2	2	1	SSE7	14	6	2110	283	[2011,2160,0,182,396,10]	-107.23	-738.95				158	59
2	2	1	SSE7	14	7	145	496	[16,286,0,333,639,10]	-291.24	-758.65				112	209
2	2	1	SSE7	14	8	657	771	[494,804,0,603,926,10]	-243.44	-784.37				200	255
2	2	1	SSE7	14	9	1560	847	[1394,1768,0,695,1020,10]	-157.68	-792.22				239	277
2	2	1	SSE7	14	10	2034	852	[1890,2160,0,671,996,10]	-114.34	-791.91				39	56
2	2	1	SSE7	14	11	1500	1135	[1250,1721,0,944,1329,10]	-163.94	-818.97				336	661
2	2	1	SSE7	14	12	723	1510	[586,867,0,1338,1659,10]	-236.58	-853.65				137	169
2	2	1	SSE7	14	13	373	1582	[109,530,0,1391,1750,10]	-270.88	-860.18				554	417
2	2	1	SSE7	14	14	1059	1639	[840,1201,0,1393,1808,10]	-205.41	-865.43				35	144
2	2	1	SSE7	14	15	1422	1681	[1245,1575,0,1534,1821,10]	-171.58	-869.96				108	232
2	2	1	SSE7	14	16	1900	1693	[1762,2051,0,1551,1829,10]	-126.37	-871.23				87	107
2	2	1	SSE7	14	17	2096	1755	[1941,2160,0,1545,1891,10]	-108.45	-875.56				37	126
2	2	1	SSE7	14	18	1397	2071	[1237,1546,0,1924,2160,10]	-173.7	-906.09				143	159
2	2	1	SSE7	15	1	591	157	[328,806,0,0,341,10]	-656.46	-727.13				319	402
2	2	1	SSE7	15	2	1156	488	[1021,1297,0,200,766,10]	-602.93	-758.27				202	213
2	2	1	SSE7	15	3	732	551	[518,929,0,350,816,10]	-643.07	-763.96				625	651
2	2	1	SSE7	15	4	1462	610	[1345,1602,0,484,706,10]	-574.56	-769.14				48	109
2	2	1	SSE7	15	5	2033	706	[1871,2160,0,555,870,10]	-521.07	-778.6				229	263
2	2	1	SSE7	15	6	1668	752	[1555,1791,0,630,844,10]	-554.97	-782.48				145	183
2	2	1	SSE7	15	7	308	802	[151,479,0,641,970,10]	-682.35	-787.99				305	390
2	2	1	SSE7	15	8	1469	784	[1370,1628,0,670,890,10]	-573.12	-786.01				140	174
2	2	1	SSE7	15	9	1172	897	[892,1360,0,743,1047,10]	-601.95	-796.74				221	258
2	2	1	SSE7	15	10	1908	1035	[1775,2051,0,922,1192,10]	-532.13	-810.33				84	122
2	2	1	SSE7	15	11	277	1134	[82,421,0,977,1279,10]	-685.91	-818.78				34	193
2	2	1	SSE7	15	12	2084	1152	[1972,2160,0,989,1281,10]	-516.24	-820.14				177	241
2	2	1	SSE7	15	13	66	1375	[0,250,0,1249,1506,10]	-703.61	-840.96				43	97
2	2	1	SSE7	15	14	155	1864	[0,410,0,1304,2160,10]	-695.1	-876.81				70	640
2	2	1	SSE7	15	15	2025	1619	[1899,2160,0,1489,1725,10]	-521.22	-864.39				130	124
2	2	1	SSE7	15	16	2050	1831	[1889,2160,0,1678,1991,10]	-519.99	-884.22				401	295
2	2	1	SSE7	15	17	742	2087	[662,823,0,2034,2134,7]	-642.06	-908.22				49	0
2	2	1	SSE7	1	1	1539	577	[1412,1719,0,376,709,10]	-159.55	48.25				40	163
2	2	1	SSE7	1	2	1351	803	[1145,1490,0,634,1137,10]	-178.69	24.68				133	208
2	2	1	SSE7	1	3	1469	994	[1320,1704,0,821,1285,10]	-165.64	7.05				111	182
2	2	1	SSE7	1	4	1440	1547	[1078,1610,0,1331,1758,10]	-171.34	-44.63				275	320
2	2	1	SSE7	1	5	1920	1963	[1776,2037,0,1753,2106,10]	-125.32	-81.14				90	118
2	2	1	SSE7	1	6	1003	894	[216,1183,0,669,1046,10]	-216.87	18.82				199	312
2	2	1	SSE7	1	7	439	1234	[317,558,0,853,1514,10]	-262.93	-12.88				47	234
2	2	1	SSE7	1	8	147	167	[0,321,0,0,304,10]	-291.51	86.36				200	285
2	2	1	SSE7	1	9	208	1382	[94,325,0,1237,1769,10]	-284.42	-31.2				37	123
2	2	1	SSE7	1	10	486	2078	[274,632,0,1552,2160,10]	-260.06	-87.65				347	401
2	2	1	SSE7	1	11	846	41	[724,956,0,0,124,10]	-225.51	97.04				30	39
2	2	1	SSE7	1	12	898	1953	[696,1083,0,1777,2160,10]	-221.6	-83.35				55	179
2	2	1	SSE7	1	13	1763	108	[1285,1987,0,0,346,10]	-141.36	90.08				113	145
2	2	1	SSE7	1	14	1234	516	[963,1376,0,170,646,10]	-190.34	55.08				57	93
2	2	1	SSE7	2	1	1890	284	[1703,2051,0,160,424,10]	-534.32	1091.75				105	94
2	2	1	SSE7	2	2	254	384	[0,579,0,0,698,10]	-691.86	1084.73				73	435
2	2	1	SSE7	2	3	1645	483	[1461,1878,0,259,739,10]	-556.85	1073.41				290	418
2	2	1	SSE7	2	4	1240	450	[866,1547,0,314,577,10]	-595.35	1076.48				99	185
2	2	1	SSE7	2	5	1872	479	[1760,2129,0,309,683,10]	-534.34	1072.48				90	189
2	2	1	SSE7	2	6	2105	523	[1970,2160,0,390,630,10]	-515.34	1070.55				19	209
2	2	1	SSE7	2	7	976	764	[742,1264,0,633,901,10]	-619.97	1046.89				77	154
2	2	1	SSE7	2	8	458	801	[186,593,0,662,942,10]	-669.44	1043.84				41	199
2	2	1	SSE7	2	9	1507	931	[1383,1832,0,657,1478,10]	-568.5	1028.59				108	198
2	2	1	SSE7	2	10	475	1054	[342,676,0,928,1141,10]	-666.87	1020.4				77	144
2	2	1	SSE7	2	11	289	1112	[43,400,0,942,1242,10]	-685.92	1014.77				80	231
2	2	1	SSE7	2	12	502	1187	[369,636,0,1095,1315,10]	-664.66	1006.52				86	158
2	2	1	SSE7	2	13	1136	1220	[899,1374,0,1023,1700,10]	-605.3	1003.3				69	442
2	2	1	SSE7	2	14	1711	1604	[1487,1869,0,1123,1890,10]	-551.83	969.75				107	289
2	2	1	SSE7	2	15	74	1799	[0,434,0,1655,2160,10]	-700.78	945.18				81	258
2	2	1	SSE7	2	16	1113	1863	[981,1250,0,1438,2160,10]	-607.45	942.07				117	286
2	2	1	SSE7	2	17	1599	1898	[1384,1742,0,1750,2010,10]	-562.25	940.53				52	101
2	2	1	SSE7	3	1	1528	100	[1411,1655,0,0,208,10]	652.69	905.81				209	222
2	2	1	SSE7	3	2	1343	174	[670,1491,0,24,473,10]	627.27	895.45				79	296
2	2	1	SSE7	3	3	546	321	[258,743,0,0,509,10]	559.73	886.2				121	209
2	2	1	SSE7	3	4	2043	771	[1839,2160,0,614,1068,10]	699.47	840.95				176	382
2	2	1	SSE7	3	5	2059	910	[1875,2160,0,802,1212,10]	700.28	826				46	180
2	2	1	SSE7	3	6	1422	907	[1291,1590,0,808,1031,10]	642.49	830.11				75	119
2	2	1	SSE7	3	7	1564	997	[1388,1880,0,831,1115,10]	659.64	822.57				170	394
2	2	1	SSE7	3	8	1529	1197	[1236,1836,0,1075,1338,10]	653.87	802.53				228	214
2	2	1	SSE7	3	9	329	1278	[209,465,0,861,1580,10]	539.9	794.7				81	189
2	2	1	SSE7	3	10	1014	1305	[740,1246,0,1183,1429,10]	602.15	792.71				57	264
2	2	1	SSE7	3	11	576	1361	[358,1070,0,1070,1513,10]	566	789.73				207	443
2	2	1	SSE7	3	12	1928	1432	[1796,2160,0,1129,1716,10]	690.45	779.86				130	283
2	2	1	SSE7	3	13	1484	1511	[1239,1841,0,1364,1737,10]	650.35	772.45				156	218
2	2	1	SSE7	3	14	575	1547	[360,901,0,1372,1739,10]	563.79	769.85				77	274
2	2	1	SSE7	3	15	1591	1830	[1454,1751,0,1672,1984,10]	658.64	743.7				68	107
2	2	1	SSE7	3	16	41	1882	[0,111,0,1752,1985,10]	512.91	738.83				75	98
2	2	1	SSE7	3	17	2074	2059	[1914,2160,0,1881,2160,10]	702.72	723.12				55	164
2	2	1	SSE7	3	18	584	2112	[422,734,0,2024,2160,10]	564.01	717.37				147	65
2	2	1	SSE7	4	1	1578	83	[1449,1709,0,0,377,10]	-155.68	904.33				45	118
2	2	1	SSE7	4	2	1926	232	[1770,2047,0,3,458,10]	-125.25	894.2				53	91
2	2	1	SSE7	4	3	1246	257	[1110,1497,0,0,582,10]	-187.08	889.41				132	180
2	2	1	SSE7	4	4	1972	562	[1836,2101,0,407,907,10]	-120.29	859.65				68	193
2	2	1	SSE7	4	5	276	718	[0,710,0,431,913,10]	-278.64	848.72				100	323
2	2	1	SSE7	4	6	364	954	[203,569,0,728,1128,10]	-269.73	826.85				189	425
2	2	1	SSE7	4	7	1011	951	[874,1146,0,803,1127,10]	-210.06	826.13				139	171
2	2	1	SSE7	4	8	1448	1231	[1218,1649,0,892,1577,10]	-169.74	801.08				786	931
2	2	1	SSE7	4	9	176	1206	[84,290,0,1121,1306,10]	-287.83	801.72				178	170
2	2	1	SSE7	4	10	2015	1294	[1873,2160,0,1002,1442,10]	-115.07	795.3				39	146
2	2	1	SSE7	4	11	1040	1393	[532,1229,0,1257,1740,10]	-211.27	781.75				107	329
2	2	1	SSE7	4	12	278	1508	[157,592,0,1052,1797,10]	-277.25	775				140	196
2	2	1	SSE7	4	13	1304	1776	[1105,1437,0,1628,1921,10]	-183.39	749.21				51	188
2	2	1	SSE7	4	14	1027	1808	[888,1141,0,1652,1940,10]	-209.14	746.96				45	140
2	2	1	SSE7	4	15	1148	1827	[1085,1254,0,1733,1920,10]	-196.75	744.13				8	66
2	2	1	SSE7	4	16	1210	1906	[1111,1316,0,1816,1993,10]	-190.92	736.02				10	26
2	2	1	SSE7	4	17	278	1895	[34,434,0,1765,2024,10]	-280.1	736.86				142	122
2	2	1	SSE7	4	18	1773	1953	[1536,1918,0,1504,2101,10]	-138.95	733.51				158	205
2	2	1	SSE7	4	19	416	2020	[284,581,0,1893,2132,10]	-265.46	725.5				88	122
2	2	1	SSE7	4	20	1133	2100	[1017,1256,0,1952,2160,10]	-198.12	719.37				25	107
2	2	1	SSE7	5	1	952	169	[814,1146,0,0,698,10]	-417.99	690.35				86	322
2	2	1	SSE7	5	2	1676	209	[1545,1796,0,0,590,10]	-351.26	691.25				195	214
2	2	1	SSE7	5	3	635	228	[377,889,0,104,349,10]	-447.57	690.09				264	335
2	2	1	SSE7	5	4	69	395	[0,426,0,283,515,10]	-499.14	675.18				190	209
2	2	1	SSE7	5	5	833	766	[697,966,0,498,1080,10]	-429.73	639.44				281	404
2	2	1	SSE7	5	6	1895	769	[1702,2160,0,302,967,10]	-330.02	640.48				91	201
2	2	1	SSE7	5	7	1573	834	[1484,1650,0,738,987,10]	-360.18	631.65				36	59
2	2	1	SSE7	5	8	1014	957	[860,1225,0,661,1110,10]	-411.63	624.16				44	232
2	2	1	SSE7	5	9	1896	1022	[1772,2033,0,896,1182,10]	-330.18	615.34				101	91
2	2	1	SSE7	5	10	1519	1127	[1379,1700,0,970,1288,10]	-364.48	605.56				87	136
2	2	1	SSE7	5	11	1159	1327	[983,1378,0,1102,1502,10]	-398.48	588.34				146	432
2	2	1	SSE7	5	12	720	1436	[576,931,0,856,1753,10]	-438.79	583.16				454	726
2	2	1	SSE7	5	13	537	1556	[401,672,0,1303,1856,10]	-457.72	565.25				54	218
2	2	1	SSE7	5	14	48	1732	[0,164,0,1609,2061,10]	-502.39	546.14				31	124
2	2	1	SSE7	5	15	651	2012	[509,796,0,1874,2146,10]	-447.15	522.91				79	183
2	2	1	SSE7	6	1	1285	85	[1155,1410,0,0,200,10]	222.7	500.33				37	109
2	2	1	SSE7	6	2	932	250	[734,1406,0,117,377,10]	192.45	484.2				103	193
2	2	1	SSE7	6	3	1971	339	[1835,2127,0,143,822,10]	287.83	472.82				50	163
2	2	1	SSE7	6	4	1434	699	[1204,1648,0,571,830,10]	236.06	442.41				70	109
2	2	1	SSE7	6	5	347	778	[237,457,0,473,1056,10]	134.51	436.45				89	244
2	2	1	SSE7	6	6	816	884	[672,1558,0,534,1019,10]	185.79	429.58				78	251
2	2	1	SSE7	6	7	677	1226	[498,810,0,978,1427,10]	164.75	392.51				82	162
2	2	1	SSE7	6	8	1996	1401	[1703,2160,0,1234,1626,10]	288.63	376.93				97	189
2	2	1	SSE7	6	9	460	1448	[329,593,0,1247,1612,10]	145.2	372.96				102	163
2	2	1	SSE7	6	10	220	1441	[120,351,0,1301,1591,10]	122.75	372.84				58	127
2	2	1	SSE7	6	11	972	2043	[769,1305,0,1913,2156,10]	195.5	316.86				167	191
2	2	1	SSE7	6	12	58	532	[0,313,0,421,678,10]	112.22	457.12				119	201
2	2	1	SSE7	6	13	48	2017	[0,170,0,1664,2160,10]	107.93	322.06				122	199
2	2	1	SSE7	6	14	126	2121	[6,236,0,2042,2160,10]	114.27	309.61				113	113
2	2	1	SSE7	7	1	1009	162	[864,1156,0,0,293,10]	-1227.12	493.6				145	299
2	2	1	SSE7	7	2	68	354	[0,161,0,256,450,6]	-1315.29	474.97				60	180
2	2	1	SSE7	7	3	846	351	[582,952,0,198,517,10]	-1244.12	474.62				91	442
2	2	1	SSE7	7	4	994	340	[905,1242,0,215,501,10]	-1226.35	475.91				60	393
2	2	1	SSE7	7	5	405	379	[180,557,0,0,507,10]	-1285.44	477.32				187	774
2	2	1	SSE7	7	6	708	581	[544,1013,0,410,735,10]	-1254.89	453.99				412	747
2	2	1	SSE7	7	7	136	648	[0,336,0,433,1103,10]	-1309.44	446.2				321	637
2	2	1	SSE7	7	8	461	570	[327,578,0,447,731,10]	-1279.07	453.93				144	475
2	2	1	SSE7	7	9	1740	947	[1614,1885,0,794,1139,10]	-1158.65	419.08				35	93
2	2	1	SSE7	7	10	976	973	[752,1119,0,682,1439,10]	-1231.07	415.07				119	330
2	2	1	SSE7	7	11	1877	1088	[1673,2047,0,902,1466,10]	-1146.99	402.36				182	365
2	2	1	SSE7	7	12	2069	1258	[1906,2160,0,973,1624,10]	-1128.25	390.64				70	244
2	2	1	SSE7	7	13	475	1359	[323,850,0,1090,1777,10]	-1276	379.42				71	245
2	2	1	SSE7	7	14	1560	1447	[1191,1796,0,1315,1584,10]	-1176.58	372.95				102	168
2	2	1	SSE7	7	15	1332	1546	[942,1527,0,1370,1687,10]	-1197.9	364.02				196	317
2	2	1	SSE7	7	16	836	1616	[558,1046,0,1363,1857,10]	-1243.23	356.42				35	178
2	2	1	SSE7	7	17	1453	1725	[1142,1714,0,1584,1836,10]	-1186.27	346.72				309	353
2	2	1	SSE7	7	18	1489	1866	[1332,1716,0,1794,1977,10]	-1181.13	332.44				86	157
2	2	1	SSE7	7	19	990	2115	[669,1928,0,1943,2160,10]	-1209.5	312.16				79	665
2	2	1	SSE7	8	1	253	372	[150,406,0,231,691,10]	-687.06	267.26				131	224
2	2	1	SSE7	8	2	393	604	[186,784,0,254,875,10]	-673.22	248.49				108	300
2	2	1	SSE7	8	3	558	606	[400,690,0,472,766,10]	-659.64	247.58				148	166
2	2	1	SSE7	8	4	783	634	[604,934,0,337,1009,10]	-639.44	245.79				251	431
2	2	1	SSE7	8	5	798	847	[674,933,0,780,1101,10]	-637.57	223				39	122
3	2	1	SSE7	8	6	841	729	[769,935,0,634,803,10]	-631.9	236.5				12	23
3	2	1	SSE7	8	7	1829	625	[1455,2029,0,390,881,10]	-542.16	244.92				86	183
3	2	1	SSE7	8	8	1627	892	[1189,1960,0,753,1037,10]	-558.6	221				84	159
3	2	1	SSE7	8	9	1587	1147	[1244,2017,0,1011,1257,10]	-560.56	197.78				104	296
3	2	1	SSE7	8	10	443	1293	[0,626,0,963,1746,10]	-676.77	181.59				315	510
3	2	1	SSE7	8	11	1710	1457	[1433,2046,0,1330,1570,10]	-549.23	168.24				57	111
3	2	1	SSE7	8	12	811	1513	[401,1096,0,1393,1627,10]	-639.05	163.36				69	220
3	2	1	SSE7	8	13	292	1925	[162,644,0,1713,2160,10]	-680.99	125.93				118	272
3	2	1	SSE7	8	14	63	368	[0,160,0,170,540,10]	-705.55	270.27				63	172
3	2	1	SSE7	8	15	1576	2119	[1428,1807,0,1962,2160,10]	-562.58	107.67				114	257
3	2	1	SSE7	9	1	2116	253	[1931,2160,0,118,536,10]	-1124.79	75.49				27	141
3	2	1	SSE7	9	2	568	265	[438,729,0,131,400,10]	-1268.57	76.94				44	185
3	2	1	SSE7	9	3	1207	282	[1079,1347,0,133,412,10]	-1208.7	75.29				14	130
3	2	1	SSE7	9	4	817	337	[663,979,0,141,486,10]	-1245.48	69.89				42	125
3	2	1	SSE7	9	5	1148	520	[1014,1431,0,372,793,10]	-1212.68	51.14				133	171
3	2	1	SSE7	9	6	91	537	[0,229,0,376,723,10]	-1312.83	51.06				55	122
3	2	1	SSE7	9	7	1789	711	[1612,2125,0,527,898,10]	-1153.17	35.48				111	274
3	2	1	SSE7	9	8	1698	805	[1614,1782,0,712,882,10]	-1162.87	25.7				31	88
3	2	1	SSE7	9	9	1594	882	[1518,1680,0,790,978,10]	-1172.19	18.5				36	88
3	2	1	SSE7	9	10	2092	698	[1900,2160,0,575,830,10]	-1127.56	35.62				91	290
3	2	1	SSE7	9	11	899	858	[701,1236,0,636,1266,10]	-1236.17	19.81				739	701
3	2	1	SSE7	9	12	1385	954	[1230,1540,0,800,1060,10]	-1191.46	12.48				72	156
3	2	1	SSE7	9	13	1819	1021	[1678,1968,0,869,1317,10]	-1150.7	4.41				88	142
3	2	1	SSE7	9	14	697	1089	[402,884,0,669,1491,10]	-1257.42	-1.68				600	659
3	2	1	SSE7	9	15	1297	1145	[1029,1601,0,973,1438,10]	-1200.06	-6.72				105	338
3	2	1	SSE7	9	16	910	1680	[636,1443,0,1530,1839,10]	-1235.52	-56.28				114	230
3	2	1	SSE7	9	17	259	1772	[137,421,0,1557,1908,10]	-1297.04	-64.73				140	311
3	2	1	SSE7	9	18	106	1831	[0,491,0,1657,2160,10]	-1309.97	-72.27				188	202
3	2	1	SSE7	9	19	1265	1899	[1026,1569,0,1664,2050,10]	-1203.84	-75.7				193	393
3	2	1	SSE7	9	20	927	1974	[799,1092,0,1814,2160,10]	-1234.85	-84.04				59	104
3	2	1	SSE7	10	1	774	454	[649,910,0,194,902,10]	785.35	-145.38				261	219
3	2	1	SSE7	10	2	1292	599	[989,1690,0,194,1030,10]	833.82	-158.26				696	504
3	2	1	SSE7	10	3	960	556	[850,1067,0,224,950,10]	802.31	-154.47				125	271
3	2	1	SSE7	10	4	890	671	[788,1005,0,543,887,10]	795.73	-165.95				162	104
3	2	1	SSE7	10	5	180	865	[0,578,0,664,1062,10]	729.25	-184.22				360	685
3	2	1	SSE7	10	6	740	930	[372,846,0,564,1100,10]	779.97	-186.9				112	133
3	2	1	SSE7	10	7	874	1023	[785,1177,0,861,1705,10]	797.08	-206.35				94	319
3	2	1	SSE7	10	8	1766	1172	[1412,2096,0,975,1451,10]	877.8	-212.85				347	440
3	2	1	SSE7	10	9	1323	1541	[1038,1474,0,1199,1838,10]	835.7	-245.85				269	388
3	2	1	SSE7	10	10	1849	1517	[1724,1970,0,1329,1663,10]	886.04	-244.25				133	143
3	2	1	SSE7	10	11	291	1806	[0,623,0,1611,2018,10]	737.73	-272.82				111	256
3	2	1	SSE7	10	12	896	1868	[561,1195,0,1647,2087,10]	797.66	-278.13				76	223
3	2	1	SSE7	10	13	1453	2069	[1336,1584,0,1859,2160,10]	848.55	-295.44				166	108
3	2	1	SSE7	10	14	1672	2090	[1542,1801,0,1942,2160,10]	869.11	-297.52				179	115
3	2	1	SSE7	11	1	1456	49	[1343,1586,0,0,365,10]	-370.68	-313.45				59	176
3	2	1	SSE7	11	2	937	253	[760,1277,0,0,543,10]	-418.6	-330.19				132	306
3	2	1	SSE7	11	3	1840	416	[1555,2029,0,153,597,10]	-337.37	-343.2				108	234
3	2	1	SSE7	11	4	948	443	[798,1261,0,325,568,10]	-418.33	-347.56				78	165
3	2	1	SSE7	11	5	563	511	[376,888,0,357,630,10]	-453.2	-352.15				66	245
3	2	1	SSE7	11	6	87	629	[0,395,0,415,896,10]	-496.67	-364.36				274	560
3	2	1	SSE7	11	7	1265	855	[841,1590,0,714,1032,10]	-391.17	-386.43				59	362
3	2	1	SSE7	11	8	1881	1017	[1585,2131,0,881,1170,10]	-332.59	-401.26				81	284
3	2	1	SSE7	11	9	366	1081	[22,739,0,846,1323,10]	-473.85	-407.3				339	605
3	2	1	SSE7	11	10	1893	1149	[1481,2160,0,1059,1317,10]	-332.37	-414.47				115	273
3	2	1	SSE7	11	11	1432	1215	[1152,1564,0,789,1897,10]	-375.9	-423.7				168	354
3	2	1	SSE7	11	12	446	1375	[316,584,0,1203,1510,10]	-466.61	-434.41				179	292
3	2	1	SSE7	11	13	280	1509	[163,454,0,1129,1980,10]	-482.03	-449.53				211	675
3	2	1	SSE7	11	14	1728	1607	[1470,2112,0,1468,1786,10]	-343.21	-457.52				63	390
3	2	1	SSE7	11	15	21	1711	[0,108,0,1610,1843,10]	-504.65	-467.32				209	231
3	2	1	SSE7	11	16	1207	1997	[812,1618,0,1866,2107,10]	-393.6	-492.8				77	160
3	2	1	SSE7	11	17	1904	2124	[1475,2160,0,2043,2160,10]	-328.95	-504.28				133	266
3	2	1	SSE7	12	1	1738	84	[1559,2017,0,0,235,10]	-954.26	-314.55				102	273
3	2	1	SSE7	12	2	742	119	[613,890,0,0,297,10]	-1048.48	-316.8				146	479
3	2	1	SSE7	12	3	1095	304	[668,1359,0,0,670,10]	-1017.8	-330.61				62	1290
3	2	1	SSE7	12	4	1169	527	[1020,1313,0,409,705,10]	-1007.92	-355.43				118	102
3	2	1	SSE7	12	5	120	743	[0,297,0,587,910,10]	-1106.98	-375.11				236	376
3	2	1	SSE7	12	6	1958	878	[1688,2160,0,574,1134,10]	-935.73	-386.98				299	467
3	2	1	SSE7	12	7	1621	888	[1398,1789,0,722,1031,10]	-966.28	-388.73				83	157
3	2	1	SSE7	12	8	911	920	[783,1046,0,625,1115,10]	-1032.74	-391.45				25	216
3	2	1	SSE7	12	9	223	959	[0,576,0,801,1113,10]	-1097.48	-395.37				201	452
3	2	1	SSE7	12	10	1781	1052	[1438,2076,0,904,1222,10]	-951.59	-404.01				32	192
3	2	1	SSE7	12	11	600	1134	[464,712,0,990,1280,10]	-1062.66	-411.54				77	311
3	2	1	SSE7	12	12	1453	1227	[1363,1577,0,1146,1328,9]	-980.84	-421.52				27	106
3	2	1	SSE7	12	13	754	1698	[387,1514,0,1557,1838,10]	-1042.99	-464.99				168	474
3	2	1	SSE7	12	14	1187	1814	[843,1804,0,1677,1939,10]	-1004.87	-475.19				259	410
3	2	1	SSE7	12	15	439	1828	[30,868,0,1696,1953,10]	-1077.91	-476.69				29	186
3	2	1	SSE7	13	1	1166	132	[929,1314,0,0,272,10]	414.02	-521.55				37	187
3	2	1	SSE7	13	2	301	250	[118,612,0,121,385,10]	335.74	-532.88				142	219
3	2	1	SSE7	13	3	1384	945	[1287,1493,0,823,1050,10]	436.09	-597.04				133	344
3	2	1	SSE7	13	4	1232	1071	[867,1437,0,886,1260,10]	421.33	-610.54				353	623
3	2	1	SSE7	13	5	1907	1229	[1728,2050,0,1078,1540,10]	483.45	-625.77				123	255
3	2	1	SSE7	13	6	1102	1274	[970,1267,0,1113,1522,10]	409.71	-629.73				117	222
3	2	1	SSE7	13	7	53	1418	[0,157,0,1300,1537,10]	310.8	-642.15				118	121
3	2	1	SSE7	13	8	1604	1546	[1472,1736,0,1401,1692,10]	455.97	-653.97				127	152
3	2	1	SSE7	13	9	1374	1956	[1230,1507,0,1629,2160,10]	434.76	-690.97				104	195
3	2	1	SSE7	13	10	1123	2077	[1016,1260,0,1922,2160,10]	411.11	-703.45				215	141
3	2	1	SSE7	13	11	927	2099	[821,1020,0,1993,2160,10]	392.61	-705.41				63	32
3	2	1	SSE7	14	1	1336	455	[518,1706,0,193,726,10]	-182.63	-753.91				288	482
3	2	1	SSE7	14	2	515	462	[243,816,0,326,586,10]	-256.58	-755.89				180	196
3	2	1	SSE7	14	3	1751	530	[1430,2160,0,381,673,10]	-141.7	-762.07				204	342
3	2	1	SSE7	14	4	1821	786	[1690,2016,0,649,922,10]	-133.46	-785.47				46	179
3	2	1	SSE7	14	5	1308	1006	[524,1553,0,792,1157,10]	-188.04	-805.61				225	655
3	2	1	SSE7	14	6	911	1039	[435,1115,0,904,1159,10]	-220.86	-809.29				58	160
3	2	1	SSE7	14	7	1547	1155	[1385,1811,0,1016,1238,10]	-158.25	-819.96				30	217
3	2	1	SSE7	14	8	1285	1442	[982,1522,0,1321,1561,10]	-185.37	-847.41				95	143
3	2	1	SSE7	14	9	387	1651	[4,552,0,1498,1879,10]	-270.59	-867.06				32	246
3	2	1	SSE7	14	10	1546	1718	[1422,1662,0,1220,1840,10]	-159	-868.3				236	327
3	2	1	SSE7	15	1	1707	104	[1519,1900,0,0,418,10]	-551.84	-723.91				272	259
3	2	1	SSE7	15	2	93	1147	[0,468,0,1006,1420,10]	-700.23	-822.32				38	217
3	2	1	SSE7	15	3	444	424	[159,628,0,0,773,10]	-672.51	-746				161	678
3	2	1	SSE7	15	4	868	338	[379,1086,0,0,1153,10]	-631.58	-748.77				577	785
3	2	1	SSE7	15	5	1532	1046	[1396,1715,0,872,1271,10]	-567.36	-810.87				158	278
3	2	1	SSE7	15	6	121	1573	[0,485,0,1274,2092,10]	-698.54	-861.42				157	310
4	2	1	CMV	14	16	1430	2105	[1324,1510,0,2031,2160,10]	-170.74	-909.66				5	38
4	2	1	CMV	10	13	1388	838	[1244,1532,0,703,961,10]	842.67	-180.34				5	100
4	2	1	CMV	1	16	2082	1202	[1977,2160,0,1057,1391,10]	-109.19	-12.05				6	104
4	2	1	CMV	4	27	2126	1537	[2062,2160,0,1441,1660,10]	-105.77	770.31				7	30
4	2	1	CMV	3	12	2118	886	[1950,2160,0,727,1006,10]	706.21	833.74				8	33
4	2	1	CMV	5	1	413	30	[303,511,0,0,98,10]	-469.72	708.46				11	18
4	2	1	CMV	2	13	2118	1372	[1969,2160,0,1228,1522,10]	-514.06	989.49				11	37
4	2	1	CMV	8	1	1096	40	[961,1206,0,0,123,10]	-609.54	300.44				13	96
4	2	1	CMV	10	1	1772	41	[1656,1872,0,0,176,10]	878.9	-106.82				13	80
4	2	1	CMV	6	37	39	1245	[0,103,0,1143,1328,10]	105.92	391.39				15	29
4	2	1	CMV	9	24	41	1133	[0,114,0,1025,1244,10]	-1317.89	-4.94				17	18
4	2	1	CMV	3	36	773	2119	[673,885,0,2042,2160,10]	581.67	716.63				18	23
4	2	1	CMV	1	19	1482	1744	[1281,1677,0,1470,1880,10]	-165.99	-62.12				18	131
4	2	1	CMV	4	10	815	595	[711,946,0,480,688,10]	-227.96	859.68				18	166
4	2	1	CMV	5	7	1863	507	[1662,2002,0,392,639,10]	-334.62	663.84				19	95
4	2	1	CMV	4	31	2088	1740	[1962,2160,0,1629,1850,10]	-109.41	751.95				20	42
4	2	1	CMV	1	21	1885	1914	[1783,1960,0,1840,2010,10]	-128.51	-79				20	115
4	2	1	CMV	7	15	438	1223	[280,649,0,1117,1344,10]	-1278.4	392.85				21	140
4	2	1	CMV	9	5	519	406	[419,612,0,273,522,10]	-1273.45	63.15				21	118
4	2	1	CMV	7	30	542	2114	[330,617,0,2044,2160,10]	-1273.15	310.17				22	34
4	2	1	CMV	9	33	81	1643	[0,186,0,1556,1733,10]	-1314.15	-52.89				22	111
4	2	1	CMV	7	26	2120	1919	[1822,2160,0,1686,2072,10]	-1126.42	330.06				23	126
4	2	1	CMV	8	28	1565	1835	[1445,1725,0,1618,1962,10]	-563.71	133.39				23	84
4	2	1	CMV	5	9	29	849	[0,83,0,711,994,10]	-505.34	631.91				23	45
4	2	1	CMV	10	7	1998	229	[1867,2116,0,89,358,10]	899.59	-123.77				23	77
4	2	1	CMV	7	12	917	802	[789,1042,0,664,928,10]	-1235.79	432.78				23	160
4	2	1	CMV	5	20	1771	2010	[1556,1910,0,1788,2144,10]	-343.35	525.12				24	138
4	2	1	CMV	7	1	1011	34	[901,1127,0,0,108,10]	-1226.97	504.6				24	35
4	2	1	CMV	2	29	38	1687	[0,113,0,1597,1786,10]	-707.72	960.11				24	57
4	2	1	CMV	8	9	260	707	[44,391,0,527,825,10]	-687.97	238.57				25	136
4	2	1	CMV	4	22	1444	1378	[1319,1593,0,1276,1519,10]	-169.31	786.07				25	87
4	2	1	CMV	11	1	717	53	[604,840,0,0,141,10]	-440.81	-310.87				26	25
4	2	1	CMV	3	7	1620	336	[1481,2160,0,221,551,10]	666.42	882.26				26	117
4	2	1	CMV	2	8	1119	963	[923,1315,0,742,1151,10]	-606.06	1027.79				26	107
4	2	1	CMV	6	35	792	37	[690,933,0,0,103,10]	176.78	504.55				26	39
4	2	1	CMV	9	10	1187	420	[1061,1280,0,344,524,10]	-1210.39	61.8				26	116
4	2	1	CMV	2	30	529	2117	[429,625,0,2034,2160,10]	-662.09	920.18				27	10
4	2	1	CMV	3	3	1559	192	[1398,1769,0,142,330,10]	656.02	895.36				27	110
4	2	1	CMV	9	11	1143	506	[1060,1236,0,445,589,10]	-1214.73	53.55				27	100
4	2	1	CMV	7	31	682	2128	[589,839,0,2075,2160,10]	-1257.12	308.46				27	31
4	2	1	CMV	3	23	1898	2025	[1745,2031,0,1845,2160,10]	687.44	724.65				28	111
4	2	1	CMV	1	24	736	2100	[505,1017,0,1941,2160,10]	-235.06	-94.55				28	56
4	2	1	CMV	2	1	1269	222	[1169,1340,0,111,327,10]	-592.9	1097.5				28	71
4	2	1	CMV	2	2	1369	214	[1314,1475,0,118,318,10]	-582.85	1098.33				28	90
4	2	1	CMV	4	20	1904	1386	[1752,2047,0,1271,1487,10]	-126.48	785.3				28	97
4	2	1	CMV	8	19	1807	2049	[1574,1966,0,1917,2160,10]	-544.47	112.05				28	214
4	2	1	CMV	3	30	61	1668	[0,165,0,1553,1778,10]	515.11	758.52				29	17
4	2	1	CMV	8	14	1325	967	[1197,1452,0,843,1086,10]	-587.27	214				29	93
4	2	1	CMV	5	14	2109	1181	[2024,2160,0,1060,1296,10]	-310.55	600.78				29	55
4	2	1	CMV	6	23	1850	1965	[1765,2040,0,1801,2063,10]	277.52	324.94				29	37
4	2	1	CMV	1	2	1458	52	[1352,1560,0,0,136,10]	-167.83	96.16				30	25
4	2	1	CMV	4	26	1370	1091	[1271,1490,0,991,1185,10]	-175.64	812.43				30	128
4	2	1	CMV	6	17	1324	1711	[1237,1436,0,1605,1804,10]	226.97	347.82				31	173
4	2	1	CMV	7	32	72	2108	[0,233,0,1936,2160,10]	-1314	311.88				31	89
4	2	1	CMV	9	32	464	1626	[336,590,0,1494,1741,10]	-1278.41	-51.06				31	97
4	2	1	CMV	12	11	34	604	[0,111,0,443,712,10]	-1115	-361.39				31	98
4	2	1	CMV	9	8	1361	445	[1224,1506,0,251,586,10]	-1194.25	60.38				31	252
4	2	1	CMV	5	35	786	2082	[625,919,0,1966,2160,10]	-434.99	516.75				32	142
4	2	1	CMV	4	15	1735	1472	[1621,1915,0,1257,1766,10]	-140.68	775.6				33	161
4	2	1	CMV	6	1	1069	72	[909,1206,0,0,197,10]	201.75	500.91				33	113
4	2	1	CMV	5	1	1496	72	[1370,1630,0,0,160,10]	-368.12	704.87				34	293
4	2	1	CMV	4	3	1406	313	[1340,1490,0,220,407,8]	-172.29	885.59				34	95
4	2	1	CMV	8	27	1470	1725	[1372,1569,0,1625,1891,10]	-573.93	141.98				35	110
4	2	1	CMV	7	1	1909	64	[1677,2144,0,0,196,10]	-1142.19	501.35				35	74
4	2	1	CMV	3	16	1406	805	[1273,1614,0,675,927,10]	641.57	839.61				35	71
4	2	1	CMV	9	27	889	1372	[670,1014,0,1225,1502,10]	-1239.68	-26.76				35	162
4	2	1	CMV	7	2	1684	43	[1529,1803,0,0,148,10]	-1164.41	503.59				36	107
4	2	1	CMV	5	21	203	1465	[72,337,0,1334,1588,10]	-489.03	574.57				36	109
4	2	1	CMV	8	11	923	1041	[803,1019,0,965,1126,10]	-624.77	206.84				37	88
4	2	1	CMV	12	1	637	41	[539,754,0,0,118,10]	-1058.49	-309.75				37	102
4	2	1	CMV	9	20	1110	947	[980,1205,0,800,1089,10]	-1218.13	12.16				37	121
4	2	1	CMV	3	2	1573	75	[1271,1721,0,0,266,10]	648.9	906.66				38	558
4	2	1	CMV	6	10	1116	1003	[844,1318,0,843,1142,10]	206.64	414.99				38	91
4	2	1	CMV	8	30	198	1946	[72,338,0,1819,2061,10]	-692.5	122.35				38	83
4	2	1	CMV	1	17	1233	1402	[941,1400,0,1224,1542,10]	-190.5	-29.14				39	107
4	2	1	CMV	12	27	1566	1854	[1437,1713,0,1729,1969,10]	-971.38	-479.3				39	104
4	2	1	CMV	12	26	610	1732	[492,742,0,1606,1860,10]	-1061.37	-468.02				39	108
4	2	1	CMV	2	3	888	253	[758,1020,0,128,396,10]	-627.81	1094.65				39	128
4	2	1	CMV	1	13	1556	1101	[1399,1855,0,940,1452,10]	-155.54	-5.46				40	142
4	2	1	CMV	5	5	857	296	[697,991,0,156,416,10]	-427.96	684.29				40	91
4	2	1	CMV	8	22	47	1358	[0,138,0,1243,1470,10]	-706.92	177.44				40	100
4	2	1	CMV	3	4	574	131	[420,698,0,0,285,10]	562.63	902.1				40	197
4	2	1	CMV	4	1	682	252	[452,825,0,140,429,10]	-241.84	891.03				41	199
4	2	1	CMV	9	11	727	981	[595,864,0,686,1129,10]	-1253.47	10.78				41	187
4	2	1	CMV	6	11	73	499	[0,151,0,419,600,10]	108.76	461.2				41	76
4	2	1	CMV	14	5	1313	320	[1198,1461,0,192,439,10]	-181.65	-742.8				41	86
4	2	1	CMV	11	7	1191	431	[1077,1301,0,298,579,10]	-396.44	-346.4				41	93
4	2	1	CMV	7	7	1823	312	[1692,1959,0,171,538,10]	-1151.08	478.68				41	141
4	2	1	CMV	13	12	87	1379	[0,200,0,1260,1500,10]	314.17	-638.35				41	308
4	2	1	CMV	1	8	786	646	[617,959,0,378,948,10]	-229.56	39.98				42	263
4	2	1	CMV	7	10	181	1040	[0,300,0,898,1310,10]	-1307.18	409.06				42	153
4	2	1	CMV	8	11	1057	809	[919,1192,0,674,1016,10]	-612.49	228.65				42	67
4	2	1	CMV	14	11	1115	1415	[954,1262,0,1298,1548,10]	-200.24	-845.48				42	135
4	2	1	CMV	1	6	996	630	[870,1105,0,448,840,10]	-211.98	42.05				43	135
4	2	1	CMV	5	8	67	530	[0,178,0,412,662,10]	-501.38	661.6				43	84
4	2	1	CMV	2	28	61	1191	[0,159,0,1063,1330,10]	-705.7	1006.75				43	83
4	2	1	CMV	8	22	2094	1396	[1957,2160,0,1270,1501,10]	-515.54	174.06				43	38
4	2	1	CMV	6	12	682	601	[363,829,0,471,720,10]	164.59	452.15				43	112
4	2	1	CMV	7	13	1506	833	[1285,1645,0,683,951,10]	-1181.29	429.79				43	126
4	2	1	CMV	6	24	1780	2035	[1583,1898,0,1966,2160,10]	267.89	314.63				44	111
4	2	1	CMV	6	18	1989	1687	[1838,2160,0,1376,1880,10]	288.34	349.24				44	94
4	2	1	CMV	1	1	2046	48	[1943,2136,0,0,121,10]	-112.77	96.65				44	38
4	2	1	CMV	6	7	1320	409	[1184,1429,0,304,510,10]	225.89	470.06				44	98
4	2	1	CMV	4	14	2003	944	[1866,2137,0,812,1073,10]	-116.97	826.71				44	105
4	2	1	CMV	11	8	947	614	[799,1111,0,465,792,10]	-418.97	-363.96				44	231
4	2	1	CMV	8	18	1951	1280	[1824,2130,0,1178,1382,10]	-527.86	184.65				45	171
4	2	1	CMV	3	8	1178	543	[1042,1310,0,370,632,10]	620.71	866.11				45	146
4	2	1	CMV	3	5	814	119	[673,936,0,30,194,10]	585.07	903.96				45	56
4	2	1	CMV	5	36	446	2110	[357,549,0,2031,2160,10]	-466.32	513.82				45	66
4	2	1	CMV	5	28	1013	1772	[875,1166,0,1655,1891,10]	-413.59	545.38				45	90
4	2	1	CMV	11	17	1463	1324	[1313,1713,0,1203,1412,10]	-369.39	-429.31				45	190
4	2	1	CMV	12	5	818	303	[671,967,0,148,475,10]	-1041.81	-334.4				45	208
4	2	1	CMV	9	4	614	349	[524,721,0,224,465,10]	-1264.14	69.2				46	157
4	2	1	CMV	6	13	449	1318	[240,726,0,1155,1476,10]	145.61	383.99				46	112
4	2	1	CMV	2	20	243	1739	[128,354,0,1529,2046,10]	-688.81	954.31				46	92
4	2	1	CMV	14	15	1411	1963	[1279,1555,0,1831,2068,10]	-171.87	-896.38				46	187
4	2	1	CMV	3	17	67	1519	[0,201,0,1399,1659,10]	516.38	772.28				47	163
4	2	1	CMV	7	29	632	2033	[552,704,0,1895,2097,10]	-1262.55	318.69				47	125
4	2	1	CMV	3	1	170	49	[65,281,0,0,142,10]	524.88	910.04				47	73
4	2	1	CMV	4	1	2040	60	[1923,2144,0,0,153,10]	-113.47	909.14				47	87
4	2	1	CMV	7	28	745	2029	[676,874,0,1785,2126,10]	-1250.95	319.91				48	228
4	2	1	CMV	4	9	1215	996	[1076,1358,0,868,1138,10]	-190.78	821.22				48	206
4	2	1	CMV	10	12	2000	674	[1851,2124,0,559,793,10]	899.83	-165.5				48	70
4	2	1	CMV	6	29	1527	1826	[1406,1666,0,1699,1995,10]	245.12	336.37				48	97
4	2	1	CMV	9	28	1398	1453	[1250,1535,0,1366,1555,10]	-1191.12	-35.53				48	97
4	2	1	CMV	14	4	1406	220	[1282,1539,0,114,336,10]	-172.32	-732.98				48	98
4	2	1	CMV	1	21	1127	1774	[775,1330,0,1537,2137,10]	-201.57	-65.72				49	286
4	2	1	CMV	1	2	2010	186	[1770,2160,0,21,344,10]	-116.46	84.21				49	219
4	2	1	CMV	2	22	826	2017	[649,961,0,1739,2160,10]	-636.07	930.15				49	176
4	2	1	CMV	7	5	2103	408	[1870,2160,0,181,527,10]	-1127.36	472.93				49	172
4	2	1	CMV	9	35	1266	1916	[1138,1385,0,1769,2045,10]	-1203.03	-78.05				49	126
4	2	1	CMV	11	21	1672	1836	[1535,1803,0,1609,1998,10]	-350.99	-476.45				49	269
4	2	1	CMV	11	2	129	129	[0,492,0,0,311,10]	-493.97	-316.99				49	545
4	2	1	CMV	9	12	186	1267	[0,435,0,1099,1565,10]	-1305.92	-19.39				50	354
4	2	1	CMV	10	14	295	1892	[0,839,0,1785,2132,10]	748.46	-281.78				50	256
4	2	1	CMV	8	3	1533	189	[1385,1720,0,0,350,10]	-567.03	289.6				50	169
4	2	1	CMV	8	32	1615	2087	[1530,1716,0,1933,2160,10]	-560.33	110.11				50	77
4	2	1	CMV	9	15	2121	680	[2041,2160,0,561,966,10]	-1122.96	35.13				50	51
4	2	1	CMV	6	25	306	1470	[204,434,0,1290,1555,10]	130.76	371.11				50	66
4	2	1	CMV	13	9	2116	1273	[2014,2160,0,1004,1455,10]	503.69	-627.35				50	271
4	2	1	CMV	1	11	1336	1005	[1047,1462,0,754,1151,10]	-181.03	8.52				51	111
4	2	1	CMV	10	22	222	1704	[155,306,0,1645,1775,10]	733.4	-262.01				51	36
4	2	1	CMV	8	5	2059	279	[1925,2160,0,151,407,10]	-518.56	278.48				51	64
4	2	1	CMV	12	30	1496	2121	[1380,1606,0,2045,2160,10]	-978.42	-504.28				51	67
4	2	1	CMV	2	18	148	1654	[0,333,0,1416,1856,10]	-698.75	962.87				52	306
4	2	1	CMV	3	14	1119	1032	[960,1366,0,731,1246,10]	614.89	818.55				52	227
4	2	1	CMV	2	11	1501	1345	[1287,1645,0,1038,1569,10]	-571.92	992.42				52	175
4	2	1	CMV	8	10	865	959	[778,978,0,868,1037,10]	-630.35	215.21				52	36
4	2	1	CMV	1	20	2047	1765	[1867,2160,0,1644,1899,10]	-113.21	-64.08				52	80
4	2	1	CMV	3	26	875	1318	[742,994,0,1226,1432,10]	591.19	791.06				52	112
4	2	1	CMV	9	17	663	750	[491,820,0,587,898,10]	-1259.88	31.31				52	151
4	2	1	CMV	9	14	234	680	[119,349,0,574,876,10]	-1299.91	36.65				52	182
4	2	1	CMV	10	9	732	395	[528,880,0,240,527,10]	780.57	-139.06				52	249
4	2	1	CMV	8	31	1475	2033	[1370,1589,0,1890,2160,10]	-573.4	114.84				53	102
4	2	1	CMV	6	22	1708	1906	[1593,1861,0,1770,2046,10]	262.81	329.68				53	87
4	2	1	CMV	9	5	956	394	[819,1070,0,260,513,10]	-1232.42	64.55				53	88
4	2	1	CMV	15	21	235	1435	[113,366,0,1302,1579,10]	-689.62	-847.16				53	141
4	2	1	CMV	5	8	2115	757	[2009,2160,0,552,871,10]	-310.12	642.19				53	153
4	2	1	CMV	6	6	1552	455	[1364,1718,0,229,983,10]	248.51	460.51				54	229
4	2	1	CMV	4	18	1091	1715	[939,1436,0,1591,1996,10]	-199.14	750.12				54	182
4	2	1	CMV	14	3	429	122	[284,570,0,0,248,10]	-264.37	-724.06				54	112
4	2	1	CMV	2	3	613	289	[381,866,0,0,492,10]	-654.58	1091.35				55	373
4	2	1	CMV	8	19	1028	1279	[861,1256,0,1130,1405,10]	-613.72	185.8				55	143
4	2	1	CMV	7	12	1823	1141	[1650,2143,0,912,1310,10]	-1148.91	402.46				55	105
4	2	1	CMV	8	1	672	143	[568,812,0,12,280,10]	-648.27	291.55				55	150
4	2	1	CMV	2	13	1547	1284	[1423,1674,0,1160,1407,10]	-566.58	998.25				55	172
4	2	1	CMV	9	15	627	1414	[534,752,0,1298,1508,10]	-1262.54	-31.4				56	180
4	2	1	CMV	5	18	2020	1363	[1903,2160,0,1234,1466,10]	-318.18	584.06				56	105
4	2	1	CMV	13	14	140	1554	[66,230,0,1490,1650,10]	319.26	-655.94				57	35
4	2	1	CMV	12	10	1983	562	[1911,2086,0,454,677,10]	-932.17	-358.32				57	55
4	2	1	CMV	13	17	1506	1935	[1374,1637,0,1805,2058,10]	446.78	-690.29				57	111
4	2	1	CMV	4	17	745	1228	[575,895,0,1106,1352,10]	-235.35	800.29				57	130
4	2	1	CMV	8	17	1427	1535	[1275,1580,0,1393,1718,10]	-577.48	160.58				57	189
4	2	1	CMV	10	7	1326	953	[1183,1502,0,809,1095,10]	837.74	-191.39				58	142
4	2	1	CMV	7	18	1369	1383	[1108,1508,0,1246,1570,10]	-1195.13	376.74				58	138
4	2	1	CMV	3	20	1082	1148	[898,1226,0,957,1280,10]	610.07	808.16				58	93
4	2	1	CMV	12	22	227	1575	[124,349,0,1457,1708,10]	-1096.97	-453.16				58	135
4	2	1	CMV	6	23	1819	1384	[1695,1964,0,1205,1523,10]	272.99	378.93				58	137
4	2	1	CMV	6	21	1534	1107	[1311,1677,0,980,1208,10]	245.39	404.61				58	140
4	2	1	CMV	7	6	1179	643	[759,1747,0,469,991,10]	-1210.11	448				59	336
4	2	1	CMV	4	9	1786	533	[1645,1914,0,410,668,10]	-137.57	865.14				59	91
4	2	1	CMV	9	19	1843	944	[1708,1983,0,800,1079,10]	-1149.01	12.87				59	112
4	2	1	CMV	3	28	1697	1599	[1549,1832,0,1490,1727,10]	668.13	765.5				59	140
4	2	1	CMV	12	17	303	1021	[168,443,0,870,1159,10]	-1089.97	-400.98				59	145
4	2	1	CMV	9	26	420	1320	[283,546,0,1187,1457,10]	-1282.59	-22.99				59	269
4	2	1	CMV	9	30	50	1510	[0,144,0,1403,1604,10]	-1317.06	-40.19				60	23
4	2	1	CMV	2	14	2003	1304	[1912,2084,0,1200,1390,10]	-523.6	996.92				60	74
4	2	1	CMV	7	4	797	223	[660,903,0,96,356,10]	-1247.33	487.62				60	207
4	2	1	CMV	9	8	1537	599	[1028,1875,0,368,849,10]	-1180.68	45.89				61	192
4	2	1	CMV	9	7	701	472	[513,790,0,297,585,10]	-1257.23	57.32				61	178
4	2	1	CMV	7	14	1504	1226	[1363,1708,0,923,1407,10]	-1179.63	395.03				61	107
4	2	1	CMV	12	8	1262	512	[1125,1415,0,378,643,10]	-1000.12	-353.34				61	109
4	2	1	CMV	7	18	1463	1313	[1320,1619,0,1172,1450,10]	-1184.05	385				61	189
4	2	1	CMV	7	16	950	1307	[696,1221,0,1131,1478,10]	-1233.88	385.04				62	220
4	2	1	CMV	6	16	1251	1600	[1124,1442,0,1499,1680,10]	220.32	358.5				62	74
4	2	1	CMV	15	16	959	1074	[856,1087,0,937,1204,10]	-621.49	-813.02				62	76
4	2	1	CMV	12	24	1628	1641	[1498,1738,0,1509,1775,10]	-966.03	-459.63				62	123
4	2	1	CMV	7	10	1349	642	[1223,1498,0,503,794,10]	-1195.03	448.07				62	143
4	2	1	CMV	9	25	1464	1297	[1304,1609,0,1167,1410,10]	-1184.27	-20				62	156
4	2	1	CMV	5	5	425	436	[291,603,0,298,605,10]	-467.17	669.69				62	259
4	2	1	CMV	8	26	1239	1745	[1045,1370,0,1526,1851,10]	-596	142.18				63	136
4	2	1	CMV	7	8	638	547	[514,766,0,406,769,10]	-1261.68	456.12				63	203
4	2	1	CMV	7	15	677	1005	[553,842,0,864,1207,10]	-1258.11	413.92				63	238
4	2	1	CMV	9	14	771	1310	[635,934,0,1061,1474,10]	-1249.29	-20.21				64	267
4	2	1	CMV	6	19	53	1730	[0,196,0,1622,1856,10]	108.22	345.37				64	169
4	2	1	CMV	2	1	387	75	[262,575,0,0,197,10]	-674.91	1111.07				64	95
4	2	1	CMV	9	21	1339	1951	[1051,1546,0,1828,2160,10]	-1197.67	-82.16				64	68
4	2	1	CMV	6	32	1680	1908	[1554,1807,0,1776,2026,10]	259.93	329.26				64	76
4	2	1	CMV	10	3	1039	149	[944,1144,0,30,256,10]	810.4	-116.21				64	119
4	2	1	CMV	9	23	361	1080	[238,486,0,877,1223,10]	-1287.72	0.18				64	123
4	2	1	CMV	9	13	1676	589	[1520,1893,0,401,748,10]	-1163.76	46.41				64	306
4	2	1	CMV	4	7	974	688	[592,1137,0,556,925,10]	-216.89	847.46				65	226
4	2	1	CMV	3	15	46	776	[0,128,0,654,891,10]	513.73	842.39				65	35
4	2	1	CMV	6	27	1434	1551	[1280,1594,0,1323,1782,10]	236.94	363.31				65	163
4	2	1	CMV	6	4	866	372	[714,1112,0,194,487,10]	184.92	473.72				66	226
4	2	1	CMV	6	2	1111	79	[966,1242,0,0,199,10]	206.34	500.31				66	36
4	2	1	CMV	3	13	1090	686	[954,1246,0,563,816,10]	611.57	850.63				66	72
4	2	1	CMV	9	18	1254	936	[1162,1376,0,778,1077,10]	-1203.78	13.79				66	102
4	2	1	CMV	14	17	763	2038	[627,909,0,1893,2160,10]	-233.03	-903.23				66	124
4	2	1	CMV	4	23	1427	2003	[1234,1666,0,1691,2160,10]	-169.05	729.44				67	349
4	2	1	CMV	15	23	1697	1681	[1587,1808,0,1605,1775,10]	-552.68	-870.48				67	49
4	2	1	CMV	3	29	1634	1707	[1532,1737,0,1608,1822,10]	662.28	754.34				67	63
4	2	1	CMV	4	24	1977	1534	[1827,2101,0,1429,1676,10]	-119.26	770.71				67	92
4	2	1	CMV	13	7	134	912	[2,259,0,794,1008,10]	318.16	-594.19				67	121
4	2	1	CMV	9	6	845	384	[654,1053,0,47,983,10]	-1241.19	64.95				68	553
4	2	1	CMV	2	21	52	1952	[0,288,0,1794,2129,10]	-703.64	934.28				68	259
4	2	1	CMV	10	2	918	81	[833,1026,0,0,217,10]	798.7	-110.05				68	89
4	2	1	CMV	12	7	1699	496	[1579,1798,0,335,647,10]	-959.67	-351.6				68	110
4	2	1	CMV	15	11	1493	692	[1364,1620,0,532,834,10]	-571.59	-777.2				68	116
4	2	1	CMV	7	22	1757	1575	[1531,2160,0,1163,1858,10]	-1147.94	363.18				69	377
4	2	1	CMV	3	1	1161	67	[1000,1293,0,0,222,10]	617.8	907.36				69	299
4	2	1	CMV	10	8	375	1601	[140,507,0,1435,1869,10]	747.34	-254.16				69	224
4	2	1	CMV	8	8	1977	674	[1895,2066,0,584,768,10]	-525.96	241.45				69	130
4	2	1	CMV	6	11	566	1099	[450,730,0,960,1283,10]	155.89	403.95				69	120
4	2	1	CMV	10	5	790	124	[671,896,0,0,243,10]	786.28	-113.77				69	57
4	2	1	CMV	13	3	1563	312	[1329,1748,0,184,443,10]	452.07	-538.33				69	149
4	2	1	CMV	1	15	1481	1276	[1340,1570,0,1167,1340,10]	-168.3	-16.7				70	214
4	2	1	CMV	5	16	2112	1397	[2018,2160,0,1248,1554,10]	-310.51	580.35				70	162
4	2	1	CMV	6	26	952	2063	[647,1127,0,1767,2160,10]	188.68	317.08				70	110
4	2	1	CMV	6	7	886	560	[762,1192,0,454,753,10]	188.15	453.49				70	102
4	2	1	CMV	9	3	1338	124	[1189,1473,0,0,250,10]	-1197.22	89.78				70	87
4	2	1	CMV	5	15	202	1217	[50,330,0,1060,1350,10]	-490.11	598.02				70	99
4	2	1	CMV	4	25	2093	1982	[1930,2160,0,1872,2109,10]	-109.4	728.08				71	101
4	2	1	CMV	7	31	65	1849	[0,179,0,1748,2023,10]	-1315.99	333.8				71	97
4	2	1	CMV	10	6	403	196	[274,529,0,68,338,10]	750.25	-120.52				71	110
4	2	1	CMV	15	22	1719	1563	[1587,1841,0,1473,1647,10]	-550.44	-859.01				71	110
4	2	1	CMV	10	20	476	1646	[348,693,0,1401,1772,10]	758.52	-254.79				71	237
4	2	1	CMV	7	20	176	1448	[30,583,0,921,1606,10]	-1303.57	376.48				71	254
4	2	1	CMV	3	18	297	1671	[112,519,0,1479,1877,10]	536.47	757.42				72	264
4	2	1	CMV	4	19	265	1753	[84,398,0,1273,1911,10]	-280.3	752.75				72	193
4	2	1	CMV	5	10	2080	816	[1946,2160,0,641,956,10]	-313.31	635.86				72	86
4	2	1	CMV	7	34	383	2106	[266,520,0,2022,2160,10]	-1285.48	310.8				72	143
4	2	1	CMV	9	12	544	510	[410,673,0,378,619,10]	-1270.53	54.02				72	179
4	2	1	CMV	8	2	1123	135	[960,1321,0,0,292,10]	-605.75	292.1				72	247
4	2	1	CMV	8	25	1373	1622	[1263,1497,0,1523,1773,10]	-582.7	152.63				73	105
4	2	1	CMV	6	15	1014	1030	[884,1189,0,917,1166,10]	197.82	411.5				73	120
4	2	1	CMV	3	12	553	691	[431,695,0,574,817,10]	560.74	850.28				73	126
4	2	1	CMV	5	29	797	1821	[620,959,0,1692,1929,10]	-433.72	541.11				73	149
4	2	1	CMV	8	14	736	1439	[502,886,0,1287,1583,10]	-643.53	170.21				73	157
4	2	1	CMV	12	21	1238	1442	[1109,1371,0,1303,1563,10]	-1002.12	-440.49				73	176
4	2	1	CMV	8	29	1219	1917	[1080,1389,0,1797,2101,10]	-596.58	123.84				74	286
4	2	1	CMV	4	10	488	1111	[360,716,0,943,1243,10]	-257.96	811.14				74	146
4	2	1	CMV	8	15	1667	1026	[1588,1740,0,907,1181,10]	-555.76	207.8				74	136
4	2	1	CMV	7	23	1041	1673	[930,1168,0,1478,1967,10]	-1224.21	348.99				74	110
4	2	1	CMV	6	8	1287	555	[1169,1411,0,460,722,10]	222.93	455.3				74	57
4	2	1	CMV	4	33	931	1904	[803,1064,0,1774,2022,10]	-217.18	736.57				74	75
4	2	1	CMV	5	34	549	2043	[451,707,0,1915,2160,10]	-456.14	519.64				74	95
4	2	1	CMV	5	22	2068	1543	[1937,2160,0,1421,1648,10]	-314.64	566.99				75	164
4	2	1	CMV	4	13	1498	869	[1354,1687,0,734,985,10]	-163.97	833.39				75	201
4	2	1	CMV	4	4	1379	470	[1236,1525,0,360,616,10]	-175.57	870.52				75	207
4	2	1	CMV	8	21	383	42	[226,607,0,0,125,10]	-675.3	300.73				75	273
4	2	1	CMV	10	19	1907	1563	[1648,1990,0,1337,1709,10]	882.45	-246.03				75	1190
4	2	1	CMV	9	7	189	516	[92,312,0,414,616,10]	-1304.29	52.74				76	82
4	2	1	CMV	3	32	753	1767	[624,872,0,1632,1913,10]	579.8	749.33				76	119
4	2	1	CMV	4	25	1288	1529	[1164,1442,0,1422,1649,10]	-183.46	771.41				76	139
4	2	1	CMV	6	16	1287	880	[1134,1440,0,699,1014,10]	222.87	426.14				76	191
4	2	1	CMV	15	13	408	876	[283,547,0,729,1014,10]	-673.1	-794.16				76	208
4	2	1	CMV	12	15	1101	949	[948,1255,0,813,1080,10]	-1015.04	-394.51				76	230
4	2	1	CMV	1	10	1000	567	[864,1182,0,424,708,10]	-209.92	47.86				76	288
4	2	1	CMV	7	4	825	375	[678,967,0,294,603,10]	-1245.61	470.44				77	243
4	2	1	CMV	2	5	1933	731	[1632,2160,0,569,877,10]	-531.01	1049.83				77	192
4	2	1	CMV	3	16	185	1251	[0,571,0,1128,1450,10]	528.84	796.91				77	148
4	2	1	CMV	6	9	2055	966	[1930,2160,0,827,1113,10]	294.82	416.61				77	85
4	2	1	CMV	15	17	1406	1102	[1247,1539,0,987,1219,10]	-579.41	-816.05				77	79
4	2	1	CMV	3	35	1464	1989	[1327,1635,0,1860,2116,10]	646.74	728.62				77	95
4	2	1	CMV	13	15	69	1880	[0,169,0,1767,2000,10]	312.4	-685.4				77	129
4	2	1	CMV	6	22	1461	1285	[1258,1587,0,1155,1430,10]	237.93	387.56				77	170
4	2	1	CMV	10	6	852	922	[705,1003,0,369,1526,10]	792.56	-186.16				78	302
4	2	1	CMV	6	20	1168	1701	[1036,1249,0,1568,1810,10]	210.95	349.07				78	198
5	2	1	CMV	12	29	609	2053	[494,738,0,1901,2160,10]	-1061.4	-497.98				78	78
5	2	1	CMV	4	34	520	1991	[404,718,0,1880,2106,10]	-254.95	728.78				78	108
5	2	1	CMV	13	11	1584	1376	[1444,1732,0,1236,1524,10]	454.19	-637.7				78	152
5	2	1	CMV	5	12	1058	1072	[898,1235,0,913,1253,10]	-408.2	610.48				78	287
5	2	1	CMV	5	33	1527	2054	[1362,1798,0,1887,2160,10]	-363.45	519.43				78	326
5	2	1	CMV	7	20	86	1535	[0,335,0,1245,1959,10]	-1312.71	360.7				79	398
5	2	1	CMV	8	6	1322	372	[1170,1546,0,205,742,10]	-586.2	268.2				79	131
5	2	1	CMV	2	4	1752	378	[1598,2160,0,260,512,10]	-545.62	1082.87				79	93
5	2	1	CMV	9	2	371	348	[270,485,0,164,481,10]	-1287.44	69.01				79	93
5	2	1	CMV	4	18	1624	1247	[1471,1748,0,1123,1374,10]	-152.6	798.06				79	92
5	2	1	CMV	14	2	1631	76	[1473,1773,0,0,210,10]	-152	-720.18				79	96
5	2	1	CMV	9	36	1458	1910	[1351,1585,0,1777,2036,10]	-1185.14	-77.87				79	100
5	2	1	CMV	7	5	716	320	[606,826,0,223,438,10]	-1255.19	477.62				79	107
5	2	1	CMV	2	16	1126	1565	[993,1253,0,1406,1696,10]	-606	972.08				79	108
5	2	1	CMV	6	13	974	667	[836,1116,0,539,791,10]	193.69	445.54				79	154
5	2	1	CMV	4	23	1520	1487	[1414,1631,0,1389,1610,10]	-161.55	774.92				79	171
5	2	1	CMV	2	16	1045	1808	[898,1209,0,1700,2050,10]	-611.97	946.5				80	235
5	2	1	CMV	2	21	1011	1835	[880,1133,0,1691,1972,10]	-617.18	946.65				80	184
5	2	1	CMV	3	5	43	253	[0,294,0,131,613,10]	517.68	884.49				81	268
5	2	1	CMV	6	14	1379	1478	[1063,1616,0,1285,1618,10]	233.51	370.34				81	131
5	2	1	CMV	5	26	396	1698	[283,526,0,1559,1839,10]	-470.93	552.34				81	171
5	2	1	CMV	5	19	613	1433	[483,774,0,1270,1579,10]	-450.25	577.36				81	174
5	2	1	CMV	7	23	534	1557	[402,663,0,1424,1679,10]	-1272.69	362.1				81	241
5	2	1	CMV	5	2	1113	194	[929,1280,0,40,366,10]	-403.58	694.17				81	265
5	2	1	CMV	2	12	465	1219	[282,601,0,1082,1354,10]	-668.47	1004.47				82	136
5	2	1	CMV	5	23	1208	1553	[1104,1340,0,1400,1670,10]	-394.31	566.31				82	188
5	2	1	CMV	3	6	806	233	[663,962,0,162,332,10]	585.05	892.75				82	198
5	2	1	CMV	1	9	519	723	[171,677,0,390,853,10]	-258.27	37.51				83	268
5	2	1	CMV	15	10	987	629	[848,1128,0,486,766,10]	-618.63	-771.27				83	118
5	2	1	CMV	6	28	1667	1631	[1517,1790,0,1498,1759,10]	258.43	355.59				83	148
5	2	1	CMV	15	6	2054	452	[1966,2160,0,337,579,10]	-518.55	-754.86				83	164
5	2	1	CMV	12	13	1496	773	[1360,1641,0,632,924,10]	-977.97	-378.46				83	200
5	2	1	CMV	3	9	1106	664	[765,1460,0,554,832,10]	610.71	852				84	211
5	2	1	CMV	15	2	1529	203	[1434,1642,0,90,353,10]	-567.84	-731.61				84	73
5	2	1	CMV	11	6	1326	338	[1188,1440,0,163,461,10]	-384.18	-336.33				84	81
5	2	1	CMV	3	2	1523	67	[1404,1637,0,0,160,10]	652.25	908.91				84	108
5	2	1	CMV	5	4	421	191	[244,558,0,0,407,10]	-469.4	694.42				85	273
5	2	1	CMV	4	24	48	972	[0,132,0,801,1189,10]	-300.08	823.15				85	254
5	2	1	CMV	4	22	750	1882	[586,920,0,1749,2102,10]	-234.13	737.83				85	247
5	2	1	CMV	4	16	1581	1544	[1367,1714,0,1399,1740,10]	-156.6	769.24				85	168
5	2	1	CMV	15	4	664	434	[514,808,0,268,596,10]	-649.47	-752.98				85	225
5	2	1	CMV	6	5	282	378	[178,397,0,0,686,10]	128.55	473.93				86	197
5	2	1	CMV	11	23	559	1990	[377,694,0,1810,2120,10]	-455.72	-491.89				86	128
5	2	1	CMV	6	14	1007	875	[879,1149,0,717,992,10]	196.86	426.86				86	158
5	2	1	CMV	7	26	1555	1731	[1384,1687,0,1582,1868,10]	-1176.38	346.17				86	234
5	2	1	CMV	8	4	1184	229	[1012,1346,0,36,367,10]	-600.69	284.88				87	224
5	2	1	CMV	4	14	640	1406	[454,838,0,1285,1528,10]	-244.69	783.18				87	168
5	2	1	CMV	10	11	880	1767	[720,1094,0,1648,2087,10]	796.05	-270.63				87	168
5	2	1	CMV	4	5	848	356	[709,986,0,223,498,10]	-225.37	881.4				87	117
5	2	1	CMV	14	1	658	77	[526,805,0,0,200,10]	-243.13	-720.37				87	149
5	2	1	CMV	6	5	298	266	[172,428,0,94,426,10]	130.54	483.52				87	153
5	2	1	CMV	5	6	104	520	[0,250,0,371,686,10]	-497.87	662.86				87	189
5	2	1	CMV	6	4	159	135	[54,304,0,0,290,10]	117.61	496.02				87	322
5	2	1	CMV	7	7	116	668	[0,402,0,275,1109,10]	-1310.15	447.16				88	725
5	2	1	CMV	9	16	498	1464	[402,599,0,1334,1576,10]	-1275.34	-35.91				88	159
5	2	1	CMV	4	12	894	1206	[701,1051,0,1082,1330,10]	-221.22	802.01				88	157
5	2	1	CMV	2	23	80	1874	[0,191,0,1757,2006,10]	-703.65	942.48				88	107
5	2	1	CMV	4	21	137	1387	[16,287,0,1257,1513,10]	-291.74	784.96				88	172
5	2	1	CMV	3	34	213	1982	[92,342,0,1812,2129,10]	529.16	729.47				88	174
5	2	1	CMV	7	3	1297	143	[1153,1424,0,4,274,10]	-1200.41	494.89				88	193
5	2	1	CMV	6	21	1383	1889	[1068,1523,0,1764,2120,10]	227.24	327.7				89	199
5	2	1	CMV	3	24	301	1240	[193,399,0,1104,1358,10]	536.85	798.56				89	109
5	2	1	CMV	3	9	1963	311	[1804,2120,0,174,440,10]	693.31	885.56				89	137
5	2	1	CMV	4	16	469	1203	[348,609,0,1017,1337,10]	-260.61	802.9				89	146
5	2	1	CMV	9	6	235	406	[111,330,0,294,501,10]	-1300.28	63.71				89	209
5	2	1	CMV	5	3	1878	221	[1693,2001,0,101,370,10]	-332.7	690.1				89	235
5	2	1	CMV	2	15	1047	1684	[848,1347,0,1519,1773,10]	-612.42	961.71				90	206
5	2	1	CMV	6	12	1920	1268	[1749,2046,0,1100,1480,10]	280.61	386.79				90	119
5	2	1	CMV	9	1	1865	168	[1709,2059,0,1,371,10]	-1146.99	85.93				90	115
5	2	1	CMV	11	18	1436	1453	[1311,1574,0,1374,1551,10]	-373.4	-442.14				90	119
5	2	1	CMV	5	13	1422	1097	[1174,1603,0,950,1242,10]	-376.01	608.18				90	213
5	2	1	CMV	3	13	1424	930	[1232,1816,0,480,1147,10]	646.34	833.31				91	253
5	2	1	CMV	3	6	1190	307	[986,1356,0,172,438,10]	618.64	887.02				91	242
5	2	1	CMV	8	24	346	1478	[166,479,0,1348,1659,10]	-679	165.56				91	146
5	2	1	CMV	8	10	1849	683	[1741,1935,0,560,801,10]	-538.32	240.66				91	91
5	2	1	CMV	1	23	283	2021	[134,413,0,1837,2160,10]	-278.46	-88.87				91	81
5	2	1	CMV	14	12	1606	1537	[1406,1741,0,1404,1667,10]	-154.42	-856.45				91	164
5	2	1	CMV	6	26	336	1610	[178,518,0,1513,1717,10]	133.61	356.9				91	203
5	2	1	CMV	12	25	1935	1715	[1793,2072,0,1553,1857,10]	-936.6	-465.79				91	209
5	2	1	CMV	2	6	819	441	[679,972,0,301,616,10]	-634.86	1076.62				92	188
5	2	1	CMV	6	6	151	382	[0,258,0,246,516,10]	115.75	472.93				92	224
5	2	1	CMV	2	15	973	1376	[822,1244,0,1034,1521,10]	-618.76	991.66				92	248
5	2	1	CMV	6	3	2080	145	[1941,2160,0,19,336,10]	296.21	493.74				93	108
5	2	1	CMV	3	33	973	1845	[824,1106,0,1701,1977,10]	600.21	742.21				94	130
5	2	1	CMV	9	21	2074	1044	[1894,2160,0,884,1181,10]	-1128.43	3.4				94	155
5	2	1	CMV	10	3	1909	406	[1765,2041,0,214,574,10]	891.78	-140.35				95	185
5	2	1	CMV	4	11	1622	1172	[1508,1748,0,1043,1300,10]	-152.25	805.1				95	81
5	2	1	CMV	8	21	733	1406	[561,846,0,1216,1566,10]	-643.56	173.77				96	276
5	2	1	CMV	10	28	1729	2093	[1634,1840,0,1994,2160,10]	875.05	-298.21				96	51
5	2	1	CMV	7	33	1924	2066	[1792,2052,0,1877,2160,10]	-1141.83	315.48				96	150
5	2	1	CMV	1	11	122	687	[0,271,0,537,826,10]	-292.8	37.35				96	166
5	2	1	CMV	8	12	91	1117	[0,309,0,992,1241,10]	-701.64	200.07				96	186
5	2	1	CMV	8	15	2022	1531	[1874,2160,0,1360,1662,10]	-521.69	161.64				96	272
5	2	1	CMV	3	22	1478	1901	[1358,1747,0,1722,2130,10]	650.97	734.36				97	293
5	2	1	CMV	3	15	300	1035	[134,570,0,860,1173,10]	540.15	819.46				97	254
5	2	1	CMV	6	19	259	1215	[155,381,0,1092,1387,10]	126.58	393.49				97	95
5	2	1	CMV	9	38	927	2105	[794,1060,0,2013,2160,10]	-1235.1	-95.94				97	96
5	2	1	CMV	5	20	1697	1409	[1548,1840,0,1258,1555,10]	-348.45	579.89				97	149
5	2	1	CMV	4	4	1279	311	[1180,1376,0,194,409,10]	-184.99	886.32				98	158
5	2	1	CMV	1	16	452	1148	[360,559,0,1048,1210,9]	-261.84	-5.28				98	58
5	2	1	CMV	6	34	1269	2061	[1004,1466,0,1906,2160,10]	219.85	314.58				98	475
5	2	1	CMV	5	3	153	165	[0,434,0,0,284,10]	-492.88	696.85				99	115
5	2	1	CMV	3	22	387	1161	[285,490,0,1063,1290,10]	545.2	806.27				99	164
5	2	1	CMV	13	8	78	1073	[0,333,0,962,1220,10]	314.04	-609.74				99	170
5	2	1	CMV	5	15	389	1420	[99,530,0,1284,1619,10]	-475.11	577.03				100	471
5	2	1	CMV	9	13	1353	1311	[1049,1494,0,1029,1472,10]	-1195.97	-22.07				100	161
5	2	1	CMV	11	24	1787	2088	[1672,1905,0,1945,2160,10]	-340.4	-500.81				100	64
5	2	1	CMV	9	17	1580	1498	[1095,1886,0,1367,1623,10]	-1177.99	-39.44				101	162
5	2	1	CMV	6	33	898	1952	[765,1024,0,1668,2156,10]	186.87	325.67				101	145
5	2	1	CMV	12	2	855	54	[741,966,0,0,147,10]	-1038.47	-311.14				101	151
5	2	1	CMV	8	3	1793	331	[1530,1971,0,208,461,10]	-544.3	273.95				101	167
5	2	1	CMV	3	20	1106	1805	[836,1255,0,1519,2160,10]	612.34	745.08				102	364
5	2	1	CMV	15	28	530	1931	[388,667,0,1796,2047,10]	-661.86	-893.31				102	108
5	2	1	CMV	8	9	1776	932	[1636,1979,0,796,1061,10]	-543.91	217.44				102	110
5	2	1	CMV	7	29	2031	1777	[1870,2158,0,1568,1929,10]	-1132.02	342.03				102	150
5	2	1	CMV	12	28	850	1998	[698,1034,0,1868,2159,10]	-1038.74	-493.28				102	166
5	2	1	CMV	6	10	1797	524	[1553,1926,0,290,666,10]	268.54	460.51				102	176
5	2	1	CMV	12	16	1581	1021	[1413,1739,0,864,1160,10]	-970.43	-401.21				102	189
5	2	1	CMV	3	21	792	1164	[674,953,0,1032,1296,10]	583.59	806.16				102	201
5	2	1	CMV	2	10	1127	1294	[984,1322,0,1064,1519,10]	-604.83	997.57				103	201
5	2	1	CMV	11	25	53	1563	[0,151,0,1415,1669,10]	-502.83	-452.19				103	113
5	2	1	CMV	10	10	1891	502	[1758,2034,0,374,629,10]	889.78	-149.13				103	125
5	2	1	CMV	1	9	2065	508	[1944,2160,0,393,617,10]	-111.12	53.61				103	132
5	2	1	CMV	8	13	857	949	[708,1027,0,715,1202,10]	-631.42	215.01				104	265
5	2	1	CMV	7	21	1442	1575	[1202,1573,0,1371,2160,10]	-1189.58	352.78				104	256
5	2	1	CMV	4	21	563	1804	[327,715,0,1600,2048,10]	-253.79	745.65				104	253
5	2	1	CMV	1	1	1867	68	[1738,2012,0,0,177,10]	-129.56	94.46				104	148
5	2	1	CMV	3	19	447	1018	[311,622,0,877,1137,10]	551.24	820.08				104	175
5	2	1	CMV	9	9	1257	791	[1009,1622,0,550,1066,10]	-1201.88	25.08				106	346
5	2	1	CMV	9	10	263	951	[0,580,0,800,1200,10]	-1295.55	11.4				106	280
5	2	1	CMV	5	6	1118	541	[934,1263,0,400,711,10]	-403.67	660.2				106	199
5	2	1	CMV	5	7	1952	514	[1819,2116,0,384,645,10]	-324.42	663.09				106	103
5	2	1	CMV	10	17	1484	1323	[1348,1621,0,1199,1453,10]	851.99	-226.1				106	140
5	2	1	CMV	12	4	296	178	[170,425,0,43,407,10]	-1090.12	-322.94				106	147
5	2	1	CMV	1	14	1452	833	[1303,1606,0,681,988,10]	-168.48	23.24				106	156
5	2	1	CMV	11	19	1937	1632	[1788,2064,0,1484,1766,10]	-327.04	-458.38				106	178
5	2	1	CMV	11	12	460	779	[200,594,0,646,913,10]	-466.2	-378.38				106	284
5	2	1	CMV	1	10	772	891	[595,1064,0,565,1259,10]	-231.75	16.29				107	295
5	2	1	CMV	3	10	608	666	[409,747,0,450,793,10]	564.17	855.43				107	153
5	2	1	CMV	4	28	1359	1713	[1218,1514,0,1609,1836,10]	-177.44	754.07				107	140
5	2	1	CMV	8	18	517	1800	[411,646,0,1500,2025,10]	-662.94	136.29				108	97
5	2	1	CMV	7	22	1050	1490	[875,1214,0,1346,1636,10]	-1223.97	368.33				108	232
5	2	1	CMV	3	18	1936	1028	[1855,2000,0,960,1107,10]	690.77	818.21				109	108
5	2	1	CMV	13	5	1926	571	[1791,2056,0,387,744,10]	485.97	-562.55				109	144
5	2	1	CMV	5	17	1882	1784	[1483,2160,0,1613,1939,10]	-332.98	544.29				110	212
5	2	1	CMV	4	13	1357	1314	[1140,1491,0,1136,1464,10]	-178.5	792.18				110	203
5	2	1	CMV	6	36	43	129	[0,115,0,44,221,10]	106.39	496.27				111	79
5	2	1	CMV	6	24	1071	1412	[941,1211,0,1231,1546,10]	202.7	376.73				111	119
5	2	1	CMV	1	20	1675	1914	[1562,1780,0,1825,2006,10]	-147.14	-78.67				111	173
5	2	1	CMV	13	13	416	1426	[237,561,0,1260,1560,10]	344.26	-642.16				111	185
5	2	1	CMV	4	7	84	427	[0,266,0,290,572,10]	-295.86	874.66				111	261
5	2	1	CMV	2	9	1812	1168	[1663,1934,0,834,1497,10]	-541.53	1010.55				113	199
5	2	1	CMV	5	13	427	1036	[304,577,0,881,1157,10]	-467.63	615.08				113	178
5	2	1	CMV	10	26	1251	1917	[1114,1396,0,1786,2030,10]	830.31	-281.91				113	191
5	2	1	CMV	9	19	1835	1604	[1288,2160,0,1233,1716,10]	-1143.58	-43.66				114	489
5	2	1	CMV	4	17	681	1674	[358,946,0,1524,1801,10]	-241.69	758.15				114	283
5	2	1	CMV	5	32	2012	1997	[1883,2136,0,1878,2109,10]	-319.73	524.4				114	103
5	2	1	CMV	4	11	887	714	[751,984,0,570,824,10]	-221.58	848.21				114	113
5	2	1	CMV	11	13	2040	958	[1898,2160,0,810,1078,10]	-317.26	-394.91				114	188
5	2	1	CMV	2	14	586	1624	[376,980,0,1194,1826,10]	-654.67	972.67				115	542
5	2	1	CMV	3	11	656	528	[513,789,0,397,661,10]	570.29	865.78				115	190
5	2	1	CMV	2	12	717	1348	[594,844,0,1226,1472,10]	-644.28	991.99				116	135
5	2	1	CMV	2	8	1808	655	[1684,1939,0,519,805,10]	-541.84	1056.34				116	250
5	2	1	CMV	7	11	351	1080	[224,609,0,901,1271,10]	-1288.08	407.7				117	324
5	2	1	CMV	10	5	599	850	[210,762,0,721,969,10]	765.84	-181.62				117	180
5	2	1	CMV	1	18	1395	1540	[1264,1565,0,1320,1758,10]	-173.11	-42.51				118	407
5	2	1	CMV	10	21	116	1690	[36,192,0,1601,1786,10]	723.33	-260.86				118	91
5	2	1	CMV	7	16	1763	1153	[1520,2015,0,871,1309,10]	-1156.07	400.74				118	268
5	2	1	CMV	6	8	608	854	[524,696,0,604,1028,10]	159.3	428.57				119	131
5	2	1	CMV	12	6	245	349	[122,413,0,216,631,10]	-1094.88	-339.92				119	174
5	2	1	CMV	11	16	978	1292	[821,1115,0,1160,1426,10]	-417.18	-426.71				120	158
5	2	1	CMV	15	5	1899	449	[1772,1989,0,318,576,10]	-533.94	-754.33				121	110
5	2	1	CMV	4	29	271	1707	[187,382,0,1574,1827,10]	-278.92	755.42				121	143
5	2	1	CMV	5	16	1401	1320	[1262,1564,0,1195,1460,10]	-376.87	587.65				121	156
5	2	1	CMV	7	19	348	1383	[232,489,0,1244,1560,10]	-1289.19	377.94				121	306
5	2	1	CMV	6	31	1997	1883	[1829,2160,0,1752,2034,10]	290.1	331.67				121	357
5	2	1	CMV	1	22	1871	1916	[1599,2160,0,1397,2160,10]	-131.33	-76.93				122	298
5	2	1	CMV	4	15	1474	1076	[1328,1642,0,956,1233,10]	-166.33	813.81				122	180
5	2	1	CMV	7	27	351	1747	[190,467,0,1571,1886,10]	-1289.41	345				122	183
5	2	1	CMV	2	4	1534	333	[1385,1672,0,94,527,10]	-568.01	1087.44				122	215
5	2	1	CMV	1	15	2055	969	[1838,2160,0,809,1106,10]	-113.3	10.89				122	286
5	2	1	CMV	10	9	1185	1607	[1028,1857,0,1122,1872,10]	828.39	-250.56				123	414
5	2	1	CMV	11	22	2102	1887	[1964,2160,0,1779,1982,10]	-311.38	-482.53				123	79
5	2	1	CMV	3	14	205	775	[100,326,0,563,907,10]	528.31	842.84				123	124
5	2	1	CMV	5	9	1470	566	[1333,1709,0,163,782,10]	-369.15	660.05				124	230
5	2	1	CMV	15	19	698	1275	[573,832,0,1139,1407,10]	-645.93	-831.93				124	138
5	2	1	CMV	2	22	1652	1896	[1416,1829,0,1733,2072,10]	-556.39	940.21				124	241
5	2	1	CMV	1	14	308	1255	[42,464,0,958,1549,10]	-277.95	-15.74				125	370
5	2	1	CMV	11	4	1867	219	[1731,2007,0,90,347,10]	-332.81	-325.96				125	132
5	2	1	CMV	10	14	495	1041	[335,656,0,889,1179,10]	759.12	-199.5				125	178
5	2	1	CMV	8	13	1037	1290	[876,1227,0,1123,1432,10]	-613.77	184.01				125	231
5	2	1	CMV	5	14	464	1191	[174,614,0,1005,1344,10]	-467.51	599.3				126	367
5	2	1	CMV	10	10	641	1687	[510,796,0,1464,1827,10]	772.69	-259.2				126	194
5	2	1	CMV	8	2	1774	83	[1582,1902,0,0,202,10]	-545.98	296.68				126	106
5	2	1	CMV	2	19	2090	1711	[1845,2160,0,1544,1831,10]	-518.51	959.08				127	154
5	2	1	CMV	7	17	765	1277	[604,920,0,1112,1417,10]	-1250.2	388.7				127	285
5	2	1	CMV	3	11	178	718	[34,305,0,594,839,10]	525.69	847.99				128	140
5	2	1	CMV	9	2	75	82	[0,279,0,0,193,10]	-1313.87	93.13				128	178
5	2	1	CMV	2	27	2109	206	[2017,2160,0,86,329,10]	-514.14	1099.15				129	128
5	2	1	CMV	11	15	1998	1162	[1850,2150,0,1018,1394,10]	-320.36	-415.34				129	329
5	2	1	CMV	3	19	1552	1734	[1406,1680,0,1620,1865,10]	654.56	752.31				130	196
5	2	1	CMV	10	13	1070	1847	[934,1252,0,1586,1980,10]	812.59	-273.66				130	154
5	2	1	CMV	8	16	400	1537	[276,532,0,1407,1692,10]	-674.15	160.32				130	128
5	2	1	CMV	2	7	228	857	[57,425,0,473,1196,10]	-689.75	1037.5				131	279
5	2	1	CMV	6	3	1913	306	[1779,2109,0,95,701,10]	282.19	476.71				131	159
5	2	1	CMV	15	27	1531	1881	[1318,1665,0,1752,1994,10]	-569.91	-887.96				131	270
5	2	1	CMV	1	4	2047	164	[1908,2160,0,33,295,10]	-112.6	85.9				132	145
5	2	1	CMV	15	8	1355	531	[1256,1492,0,402,656,10]	-583.98	-762.04				132	176
5	2	1	CMV	7	11	774	757	[653,879,0,610,912,10]	-1249.98	437.36				133	113
5	2	1	CMV	15	30	1208	2042	[1064,1355,0,1893,2160,10]	-598.26	-903.69				133	173
5	2	1	CMV	5	12	147	997	[0,299,0,869,1144,10]	-494.02	617.65				135	199
5	2	1	CMV	6	25	258	2000	[44,580,0,1751,2135,10]	128.07	322.31				135	180
5	2	1	CMV	5	31	386	1949	[246,526,0,1810,2075,10]	-472.04	529.24				135	70
5	2	1	CMV	12	12	627	781	[504,760,0,636,979,10]	-1059.37	-379.66				136	201
5	2	1	CMV	9	29	691	1481	[487,826,0,1353,1601,10]	-1257.95	-37.86				136	310
6	2	1	CMV	3	21	956	1871	[697,1132,0,1625,2094,10]	597.91	739.62				137	181
6	2	1	CMV	15	15	755	1062	[633,874,0,938,1202,10]	-640.63	-812.28				137	133
6	2	1	CMV	4	32	480	1781	[346,600,0,1667,1905,10]	-259.84	748.21				137	186
6	2	1	CMV	3	7	1819	168	[1686,1955,0,35,308,10]	679.16	899.66				137	223
6	2	1	CMV	7	6	279	293	[139,506,0,110,436,10]	-1294.72	481.38				137	473
6	2	1	CMV	1	3	1314	185	[1189,1451,0,73,272,10]	-181.4	84.17				138	128
6	2	1	CMV	8	17	1998	1128	[1873,2116,0,970,1241,10]	-524.62	199.59				139	222
6	2	1	CMV	12	20	1012	1394	[872,1155,0,1284,1510,10]	-1023.39	-436.72				139	138
6	2	1	CMV	2	18	1581	1624	[1442,1719,0,1468,1784,10]	-563.44	966.04				140	231
6	2	1	CMV	5	19	1025	1956	[771,1209,0,1821,2069,10]	-412.94	528.75				141	224
6	2	1	CMV	1	6	934	347	[788,1073,0,213,501,10]	-217.35	68.05				141	215
6	2	1	CMV	15	24	869	1679	[746,1011,0,1484,1806,10]	-630.01	-868.8				141	259
6	2	1	CMV	7	8	1379	761	[1149,1515,0,623,925,10]	-1194.02	436.09				142	211
6	2	1	CMV	7	25	597	1744	[335,739,0,1547,1887,10]	-1266.2	345.29				143	239
6	2	1	CMV	10	15	1852	1208	[1722,1970,0,1077,1358,10]	886.22	-215.65				143	164
6	2	1	CMV	5	27	1883	1713	[1754,2077,0,1561,1827,10]	-330.93	551.39				144	131
6	2	1	CMV	11	3	2094	146	[1977,2160,0,0,293,10]	-311.87	-319.79				144	221
6	2	1	CMV	9	37	2080	2013	[1955,2160,0,1753,2160,10]	-1127.52	-85.73				145	301
6	2	1	CMV	2	17	518	1599	[347,726,0,1424,1766,10]	-662.43	968.9				145	320
6	2	1	CMV	3	3	1466	147	[1373,1581,0,54,224,10]	646.32	901.24				146	106
6	2	1	CMV	1	13	974	782	[820,1129,0,650,930,10]	-213.34	27.94				146	130
6	2	1	CMV	2	19	723	1717	[604,847,0,1571,1842,10]	-643.79	957.66				146	146
6	2	1	CMV	3	4	615	133	[446,786,0,0,337,10]	567.36	903.07				147	145
6	2	1	CMV	15	9	1200	591	[1071,1328,0,464,718,10]	-599.2	-767.98				148	152
6	2	1	CMV	15	14	1315	969	[1182,1461,0,835,1093,10]	-587.73	-803.24				148	246
6	2	1	CMV	1	5	1401	283	[1264,1538,0,140,407,10]	-173.15	74.97				149	211
6	2	1	CMV	6	27	1352	2088	[1221,1479,0,1977,2160,10]	229.13	312.73				150	114
6	2	1	CMV	13	2	808	254	[658,958,0,124,393,10]	381.26	-532.93				150	190
6	2	1	CMV	3	17	1898	933	[1824,1995,0,854,1026,10]	687.28	827.6				151	124
6	2	1	CMV	4	8	1196	524	[1066,1326,0,399,654,10]	-192.54	865.78				151	149
6	2	1	CMV	10	12	1754	1850	[1536,1890,0,1609,2036,10]	874.88	-274.72				152	312
6	2	1	CMV	9	16	1192	685	[1029,1327,0,569,809,10]	-1210.09	37.13				152	156
6	2	1	CMV	8	12	600	906	[446,738,0,719,1136,10]	-656.32	218.97				153	250
6	2	1	CMV	14	7	220	734	[84,356,0,534,879,10]	-283.78	-780.36				153	301
6	2	1	CMV	5	2	783	89	[640,926,0,0,213,10]	-434.42	702.91				154	262
6	2	1	CMV	11	10	2058	662	[1914,2160,0,518,816,10]	-315.56	-367.44				155	191
6	2	1	CMV	7	9	206	551	[81,335,0,404,698,10]	-1302.45	456.78				155	267
6	2	1	CMV	10	16	912	1242	[743,1108,0,1100,1374,10]	798.3	-218.25				156	173
6	2	1	CMV	1	8	1827	441	[1678,2001,0,299,586,10]	-132.52	59.68				156	295
6	2	1	CMV	2	6	481	818	[303,923,0,583,1066,10]	-661.2	1042.8				158	559
6	2	1	CMV	11	20	803	1779	[623,954,0,1610,1910,10]	-433.38	-472.3				158	299
6	2	1	CMV	9	3	1723	402	[1467,2160,0,0,1033,10]	-1151.32	57.55				159	735
6	2	1	CMV	1	19	1613	1819	[1487,1798,0,1706,1939,10]	-152.96	-69.13				160	90
6	2	1	CMV	4	8	1758	844	[1393,2036,0,719,968,10]	-141.05	836.1				161	299
6	2	1	CMV	1	17	1154	1391	[984,1307,0,1165,1549,10]	-197.21	-28.35				161	151
6	2	1	CMV	9	20	1943	1846	[1709,2160,0,1668,2160,10]	-1137.93	-74.04				162	239
6	2	1	CMV	8	4	1138	387	[962,1317,0,235,543,10]	-604.94	268.52				162	199
6	2	1	CMV	15	1	981	55	[854,1104,0,0,154,10]	-619.64	-718.11				163	135
6	2	1	CMV	14	6	1172	586	[1041,1322,0,443,721,10]	-194.23	-767.19				163	156
6	2	1	CMV	6	9	474	442	[225,599,0,319,569,10]	144.71	466.52				164	219
6	2	1	CMV	6	2	714	189	[523,918,0,0,423,10]	169.18	490.57				165	214
6	2	1	CMV	2	26	836	2047	[710,969,0,1832,2160,10]	-632.99	927.5				166	186
6	2	1	CMV	1	5	1139	523	[950,1350,0,140,889,10]	-198.36	54.36				167	478
6	2	1	CMV	6	17	1499	882	[1304,1636,0,743,1068,10]	242.06	424.46				168	253
6	2	1	CMV	4	3	1354	430	[1200,1468,0,341,526,10]	-178.66	874.18				171	202
6	2	1	CMV	12	9	1835	596	[1695,1956,0,421,736,10]	-946.46	-361.18				172	198
6	2	1	CMV	4	19	1255	1302	[1114,1410,0,1153,1443,10]	-186.62	793.17				172	221
6	2	1	CMV	3	10	151	370	[0,448,0,227,519,10]	523.82	879.75				173	195
6	2	1	CMV	9	1	820	61	[714,931,0,0,168,10]	-1244.73	94.84				173	226
6	2	1	CMV	7	24	805	1603	[673,950,0,1391,1755,10]	-1246.15	358.22				173	260
6	2	1	CMV	12	3	1745	65	[1640,1851,0,0,161,8]	-954.89	-312.14				174	269
6	2	1	CMV	7	14	1090	988	[928,1242,0,814,1127,10]	-1219.73	416.05				174	312
6	2	1	CMV	7	32	701	2038	[506,856,0,1858,2160,10]	-1256.19	317.06				174	366
6	2	1	CMV	5	24	1027	1585	[904,1135,0,1464,1712,10]	-412.07	562.82				176	54
6	2	1	CMV	12	23	94	1658	[0,197,0,1494,1817,10]	-1109.92	-461.06				176	148
6	2	1	CMV	4	6	442	407	[307,575,0,214,601,10]	-263.22	876.94				176	219
6	2	1	CMV	13	16	1037	1895	[884,1181,0,1768,2029,10]	402.91	-686.68				177	137
6	2	1	CMV	9	31	1393	1625	[1256,1538,0,1527,1762,10]	-1191.56	-51.6				177	162
6	2	1	CMV	8	5	697	478	[517,887,0,313,660,10]	-646.35	259.97				177	310
6	2	1	CMV	10	23	1511	1785	[1227,1778,0,1398,2160,10]	857.16	-276.55				177
6	2	1	CMV	7	30	1096	1794	[956,1282,0,1629,1980,10]	-1218.35	339.73				178	284
6	2	1	CMV	15	18	1965	1178	[1805,2141,0,1038,1307,10]	-527.23	-822.91				180	142
6	2	1	CMV	5	10	944	889	[713,1167,0,751,1036,10]	-419.81	628.09				182	256
6	2	1	CMV	9	22	1694	2048	[1527,1952,0,1877,2160,10]	-1161.85	-90.28				183	197
6	2	1	CMV	2	20	969	1931	[833,1111,0,1813,2060,10]	-620.85	937.14				183	76
6	2	1	CMV	9	4	777	285	[644,915,0,130,514,10]	-1249.15	74.51				183	205
6	2	1	CMV	1	12	1189	1032	[984,1408,0,814,1202,10]	-193.22	3.78				186	251
6	2	1	CMV	5	17	854	1330	[704,1146,0,1204,1455,10]	-426.04	586.36				186	190
6	2	1	CMV	2	2	2020	232	[1819,2160,0,0,362,10]	-521.87	1098.75				187	346
6	2	1	CMV	4	2	236	121	[97,388,0,0,260,10]	-282.32	903.74				188	225
6	2	1	CMV	8	6	816	636	[671,945,0,488,773,10]	-635.06	244.68				189	190
6	2	1	CMV	5	11	1835	972	[1669,2031,0,770,1136,10]	-335.44	621.56				189	302
6	2	1	CMV	7	28	198	1785	[88,294,0,1663,1891,10]	-1303.48	340.98				190	157
6	2	1	CMV	15	12	1238	805	[1113,1385,0,680,918,10]	-595.47	-787.62				191	85
6	2	1	CMV	13	4	497	480	[329,807,0,339,616,10]	353.52	-553.76				191	270
6	2	1	CMV	2	17	467	1733	[160,662,0,1484,2005,10]	-670.09	954.89				194	339
6	2	1	CMV	7	9	780	896	[519,941,0,650,1082,10]	-1251.06	424.07				195	454
6	2	1	CMV	3	24	319	2059	[116,552,0,1870,2160,10]	539.52	723.53				198	322
6	2	1	CMV	6	18	278	1034	[72,399,0,837,1172,10]	126.52	412.99				198	293
6	2	1	CMV	8	20	1330	2110	[1210,1519,0,2033,2160,10]	-585.7	106.77				200	120
6	2	1	CMV	4	30	129	1729	[0,226,0,1590,1902,10]	-293.02	752.95				203	178
6	2	1	CMV	8	23	945	1448	[794,1164,0,1314,1689,10]	-622.03	167.41				205	247
6	2	1	CMV	15	7	475	533	[341,606,0,378,688,10]	-667.13	-762.72				205	161
6	2	1	CMV	10	4	1441	114	[1284,1597,0,0,266,10]	847.28	-112.56				205	235
6	2	1	CMV	2	7	1382	593	[1243,1536,0,409,783,10]	-581.85	1062.81				206	295
6	2	1	CMV	2	5	228	478	[86,381,0,312,657,10]	-689.95	1073.3				207	351
6	2	1	CMV	12	18	1073	1178	[894,1222,0,1033,1342,10]	-1017.75	-416.16				207	406
6	2	1	CMV	1	7	222	353	[31,383,0,229,482,10]	-284.63	68.47				209	228
6	2	1	CMV	7	2	846	196	[514,1110,0,0,367,10]	-1245.37	492.59				215	871
6	2	1	CMV	10	4	92	374	[0,248,0,228,558,10]	722	-137.96				215	354
6	2	1	CMV	15	29	2005	1966	[1862,2160,0,1827,2131,10]	-523.12	-897.34				216	255
6	2	1	CMV	15	3	1378	291	[1204,1523,0,137,443,10]	-583.28	-740.45				217	342
6	2	1	CMV	2	9	1524	712	[1414,1636,0,577,845,10]	-568.4	1051.47				219	110
6	2	1	CMV	6	15	903	1516	[750,1067,0,1340,1660,10]	186.63	366.36				224	314
6	2	1	CMV	10	27	1921	2077	[1819,2036,0,1961,2160,10]	892.99	-296.61				228	238
6	2	1	CMV	3	27	1119	1527	[973,1273,0,1397,1671,10]	614.27	771.58				228	281
6	2	1	CMV	1	12	2030	684	[1901,2160,0,573,810,10]	-113.88	36.92				230	147
6	2	1	CMV	5	4	2080	221	[1977,2160,0,60,330,10]	-312.87	691.11				232	134
6	2	1	CMV	8	8	1542	674	[1394,1722,0,520,809,10]	-566.46	241.93				234	272
6	2	1	CMV	9	9	2088	459	[1980,2160,0,314,593,10]	-1126.42	58.67				236	229
6	2	1	CMV	6	30	631	1909	[509,784,0,1618,2160,10]	162.33	327.69				236	263
6	2	1	CMV	10	18	868	1629	[724,1016,0,1487,1768,10]	793.73	-254.83				237	189
6	2	1	CMV	7	24	1649	1764	[1393,1854,0,1595,2145,10]	-1169.85	340.24				239	357
6	2	1	CMV	8	20	1535	1403	[1320,1756,0,1240,1550,10]	-568.25	172.76				239	256
6	2	1	CMV	8	7	1331	631	[1140,1537,0,458,828,10]	-586.45	245.75				240	203
6	2	1	CMV	15	25	231	1764	[78,386,0,1618,1910,10]	-690.03	-878				240	338
6	2	1	CMV	10	8	1591	278	[1455,1721,0,133,454,10]	861.9	-128.66				241	130
6	2	1	CMV	7	25	71	1638	[0,194,0,1506,1776,10]	-1314.96	354.42				241	292
6	2	1	CMV	2	25	380	2007	[204,542,0,1850,2160,10]	-676.76	929.51				241	321
6	2	1	CMV	12	19	1893	1258	[1742,2041,0,1118,1396,10]	-941.19	-423.47				243	144
6	2	1	CMV	5	30	1209	1926	[1067,1358,0,1761,2062,10]	-394.88	531.5				251	282
6	2	1	CMV	8	16	1733	1076	[1601,1881,0,1030,1244,10]	-546.96	197.54				254	222
6	2	1	CMV	4	12	1049	725	[898,1191,0,565,887,10]	-206.18	846.89				255	206
6	2	1	CMV	14	8	1232	1063	[1075,1398,0,904,1215,10]	-188.99	-812.5				256	366
6	2	1	CMV	4	5	704	366	[544,849,0,206,517,10]	-238.74	880.62				260	354
6	2	1	CMV	3	31	1863	1768	[1716,2093,0,1570,1926,10]	685.12	750.02				261	387
6	2	1	CMV	14	10	188	1365	[46,331,0,1208,1561,10]	-287.12	-841.48				263	362
6	2	1	CMV	1	18	1063	1631	[970,1113,0,1540,1700,10]	-206.67	-50.91				266	124
6	2	1	CMV	4	20	1957	1798	[1811,2160,0,1562,1936,10]	-119.17	748.17				268	346
6	2	1	CMV	7	13	835	1144	[481,2160,0,722,1355,10]	-1218.23	408.17				271	777
6	2	1	CMV	12	14	898	845	[742,1046,0,659,1081,10]	-1034.15	-384.56				271	294
6	2	1	CMV	7	19	523	1425	[358,848,0,1274,1632,10]	-1271.2	372.15				282	449
6	2	1	CMV	6	20	1180	1117	[985,1334,0,957,1419,10]	212.93	402.14				286	284
6	2	1	CMV	5	18	347	1956	[193,937,0,1795,2160,10]	-471.59	525.13				295	376
6	2	1	CMV	2	24	1902	1905	[1780,2028,0,1700,2053,10]	-533.44	940.32				302	198
6	2	1	CMV	3	23	595	1167	[485,700,0,1058,1360,10]	565.58	803.51				302	456
6	2	1	CMV	9	18	647	1613	[376,836,0,1485,1800,10]	-1262.37	-50.95				309	408
6	2	1	CMV	1	4	1309	373	[1096,1462,0,198,665,10]	-182.92	65.05				310	497
6	2	1	CMV	1	7	2029	634	[1530,2160,0,470,861,10]	-117.48	41.7				313	380
6	2	1	CMV	14	13	2105	1665	[1937,2160,0,1516,1802,7]	-110.71	-866.91				316	681
6	2	1	CMV	13	1	75	207	[0,196,0,84,333,10]	313.13	-528.66				320	108
6	2	1	CMV	15	26	1226	1795	[1092,1388,0,1629,2018,10]	-596.59	-881.19				323	307
6	2	1	CMV	5	25	1400	1566	[1281,1551,0,1408,1726,10]	-376.16	564.61				327	361
6	2	1	CMV	10	25	1806	1888	[1684,1919,0,1764,2015,10]	881.75	-279.39				329	208
6	2	1	CMV	5	11	1263	932	[889,1440,0,711,1133,10]	-391.64	624.96				350	623
6	2	1	CMV	4	6	518	438	[244,709,0,254,596,10]	-257.35	874.67				351	480
6	2	1	CMV	8	7	1999	495	[1786,2160,0,334,770,10]	-523.13	257.29				355	508
6	2	1	CMV	11	9	406	597	[194,582,0,451,714,10]	-470.77	-360.76				355	469
6	2	1	CMV	3	25	489	1269	[380,639,0,1143,1401,10]	555.46	794.88				364	339
6	2	1	CMV	4	26	778	1544	[599,915,0,1394,1702,10]	-232.65	770.15				366	397
6	2	1	CMV	7	27	505	1948	[300,668,0,1804,2090,10]	-1275.3	325.83				368	160
6	2	1	CMV	15	20	1707	1370	[1524,1853,0,1233,1495,10]	-551.63	-841.02				368	216
6	2	1	CMV	1	3	273	137	[130,545,0,0,295,10]	-277.36	88.36				369	437
6	2	1	CMV	4	2	1524	297	[1344,1722,0,140,594,10]	-161.55	886.21				370	492
6	2	1	CMV	9	34	922	1808	[677,1236,0,1613,2106,10]	-1234.25	-69.23				374	602
6	2	1	CMV	7	17	190	1349	[74,376,0,1119,1593,10]	-1302.08	379.6				377	528
6	2	1	CMV	11	11	1520	792	[1354,1690,0,574,972,10]	-365.3	-379.58				391	345
6	2	1	CMV	9	22	904	1087	[733,1102,0,875,1289,10]	-1236.64	-1.45				413	433
6	2	1	CMV	10	11	94	542	[0,292,0,324,703,10]	722.72	-152.1				413	446
6	2	1	CMV	10	1	899	220	[560,1280,0,0,388,10]	795.96	-120.32				423	928
6	2	1	CMV	11	5	468	289	[300,654,0,139,512,10]	-463.75	-333.05				426	407
6	2	1	CMV	13	10	954	1408	[701,1147,0,1213,1645,10]	394.01	-642.37				427	965
6	2	1	CMV	7	3	1405	419	[1102,1904,0,100,570,10]	-1188.31	469.22				440	566
6	2	1	CMV	10	24	2025	1796	[1851,2160,0,1640,1960,10]	902.35	-270.51				440	343
6	2	1	CMV	14	9	859	1132	[697,1031,0,951,1295,10]	-224.28	-818.31				482	414
6	2	1	CMV	2	11	1892	1102	[1684,2051,0,930,1270,10]	-534.72	1015.06				484	383
6	2	1	CMV	14	14	269	1875	[114,418,0,1694,2160,10]	-280.45	-890.75				486	799
6	2	1	CMV	7	21	2023	1503	[1742,2160,0,1346,1675,10]	-1132.98	367.62				488	617
6	2	1	CMV	2	10	1349	900	[1201,1488,0,726,1152,10]	-584.58	1033.77				541	535
6	2	1	CMV	6	1	1553	111	[1296,1709,0,0,267,10]	246.73	497.16				546	385
6	2	1	CMV	3	8	1524	276	[1266,1702,0,150,421,10]	650.65	888.8				556	472
6	2	1	CMV	13	6	922	953	[531,1110,0,772,1132,10]	390.31	-597.81				632	471
6	2	1	CMV	10	2	1256	408	[889,1580,0,14,819,10]	829.6	-140.36				712	975
6	2	1	CMV	11	14	292	1035	[134,464,0,844,1301,10]	-481.26	-402.78				761	652
														8

## Sheet: Fig. 4d (tissue)
	Tumour	Tumour	Tumour	Tumour	Margin	Margin	Margin
Case ID	HBRT147	G457	G460	G452	HBRT147	G457	G460
CMV	83.578	12.5266	66.3093	42.037	82.4982	33.3333	62.8272
SSE7	86.3606	54.7753	77.3161	74.4444	92.3352	93.75	92.3077

## Sheet: Fig. 5b
Virus and GCV male mice, n = 24
Cage and Date of procedure (DOP)	Mouse ear code	End of experiment	Survival days	Graph pad PRISM code	Other info
Cage A3A709C4	EM1	26/01/2022	120	0	Re-challenged 18/02/2022. Culled at end of experiment
DOP: 28/09/21	EM3	21/01/2022	115	0	culled 21.1.22, hunced, immobile, lost 12% body weight. Lost IVIS signal after therapy
	EM11	26/01/2022	120	0	Re-challenged 18/02/2022. Culled at end of experiment
Cage 2FE63B39	EM3	2021-11-03	36	1	Hunched and slow
DOP: 28/09/21	NM	26/01/2022	120	0	culled at end of experiment, Re-challenged 18/02/2022
	EM1	26/01/2022	120	0	culled at end of experiment, Re-challenged 18/02/2022
Cage F1284450	NM	25/01/2022	120	0	Re-challenged 18/02/2022. Culled at end of experiment
DOP: 27/09/21
Cage 05A89FCD	NM	25/01/2022	120	0	Re-challenged 18/02/2022. Culled at end of experiment
DOP: 27/09/21	EM1	25/01/2022	120	0	Re-challenged 18/02/2022. Culled at end of experiment
	EM11	25/01/2022	120	0	Re-challenged 18/02/2022. Culled at end of experiment
Cage 53696DF5	NM	25/01/2022	120	0	Re-challenged 18/02/2022. Culled at end of experiment
DOP: 27/09/21	EM1	25/01/2022	120	0	Re-challenged 18/02/2022. Culled at end of experiment
Cage 534FA785	NM	2022-01-06	30	1	Hunched and slow
DOP: 7/12/21	EM1	2022-04-06	120	0	Culled at end of experiment.
	EM3	2022-04-06	120	0	Culled at end of experiment
	EM10	2022-04-06	120	0	Culled at end of experiment
	EM11	2022-01-06	30	1	Found dead
Cage 4EA7C790	EM1	16/09/2022	120	0	Culled at end of experiment
DOP: 19/05/22	EM10	16/09/2022	120	0	Culled at end of experiment
	EM11	16/09/2022	120	0	Culled at end of experiment
	NM	16/09/2022	120	0	Culled at end of experiment
	EM3	20/06/2022	32	1	Found dead
Cage 1CA5E9DF	EM10	17/09/2022	120	0	Culled at end of experiment
DOP: 20/05/22	NM	17/09/2022	120	0	Culled at end of experiment
Control male mice PBS, n = 22
Cage and Date of procedure	Mouse ear code	End of experiment	Survival days	Graph pad PRISM code	Other info
Cage 2A54D56B	NM	19/10/2021	21	1	Hunched
D.O.P 28/9/2021	EM3	22/10/2021	24	1	Hunched
	EM1	23/10/2021	25	1	Hunched
	EM11	27/10/2021	29	1	Hunched, slow
	EM10	28/10/2021	30	1	Hunched, slow
Cage 44644025	NM	19/10/2021	22	1	Hunched
D.O.P 27/09/2021	EM1	21/10/2021	24	1	Hunched
	EM3	24/10/2021	27	1	Hunched, slow
	EM10	26/10/2021	29	1	Hunched, immobile
	EM11	2021-11-09	43	1	Hunched, slow
Cage 05A89FCD	EM10	21/10/2021	24	1	Hunched
D.O.P 27/09/21
Cage 7F78DDF5	EM11	2022-01-01	25	1	Hunched, slow
D.O.P 07/12/2021	EM1	2022-01-03	27	1	Hunched, slow
	EM10	2022-01-06	30	1	Hunched, slow
	EM3	13/01/2022	37	1	Twitching, slow and hunched
Cage B0C531F0	EM10	13/06/2022	25	1	Hunched
D.O.P 19/05/2022	EM11	17/06/2022	29	1	Hunched
	EM1	17/06/2022	29	1	Hunched
	EM3	23/06/2022	35	1	Seizure
Cage 74BD1BC2	EM10	2022-06-07	19	1	Hunched, slow
D.O.P 19/05/2022	EM11	13/06/2022	25	1	Hunched, slow
	EM3	20/06/2022	32	1	Seizure

## Sheet: Fig. 5d-g
% of CD45+ cells	UT							AAV-SSE7-TK-IL12							AAV-SSE7-TK-IL12 + GCV
CD3	23.7	28.1	32	23.3	28.1	23.6	23.4	28.8	32.5	23.4	35.2	29.1	27	50	43.2	33.4	39.6	41.4	66.4	36.8	35.9
T eff	5.97	9.2	13	6.95	7.64	5.72	6.43	8.72	11	3.99	13.7	9.77	9.67	8.36	13.4	8.33	14.3	15.1	11.5	6.36	18.1
CD8+ T cells	9.3	7.97	8.88	8.38	8.88	6.06	5.5	7.89	9.24	10.5	7.14	6.63	8.32	21.5	13.3	13.4	9.23	10.7	23.5	15.4	8.55
Tregs	4.82	4.7	5.38	3.53	6.56	4.96	6.68	7.06	6.27	3.8	5.67	6.22	5.29	4.14	3.96	5.22	5.3	5.21	0.81	4.44	3.31
NK	6.07	7.72	4.7	4.44	2.36	9.63	4.74	2.47	3.78	1.93	4.16	2.45	4.75	3.44	6.63	4.31	2.17	1.86	1.23	1.21	5.07
% of CD45+ cells	UT							AAV-SSE7-TK-IL12							AAV-SSE7-TK-IL12 + GCV
MDSC	13.1	6.85	8.31	7.73	7.89	8.52	7.78	9.13	10.5	18.6	8.19	7.74	11.6	11.3	9.26	9.67	7.18	17.7	5.71	19.6	7.44
Monocytes	20	13.3	10.1	15.9	12.8	16.9	16.9	20.7	20.7	30.5	19.1	19.1	16.9	17.6	14.7	20.8	15.5	15	10.8	20.6	24.4
BMDM	7.69	12.6	9.85	14.6	8.37	9.1	14.9	11.8	5.02	7.01	4.7	5.99	6.73	3.58	6.32	6.38	9.48	4.96	2.68	4.89	8.19
DCs	5	5.45	4.83	10.4	7.01	7.46	8.33	6.78	8.39	3.73	8.69	11.2	10.4	3.86	7.67	8.9	7.72	7.5	2.46	4.35	9.15
Microglia	12.4	15.6	16.6	13.3	19.2	16.1	14.7	13	13.1	8.45	13.9	18	11.8	8	10.7	14.6	16.2	13.4	16.6	10.6	10.7
% of Teff	UT							AAV-SSE7-TK-IL12							AAV-SSE7-TK-IL12 + GCV
PD1-Ki67-	21.4	24	14.2	26.9	19.7	41	22.9	32.5	23.2	18.8	16.9	22	22.8	23.4	23.3	20.3	10.5	14.8	15.8	14.6	22.5
PD1-Ki67+	2.17	3.35	1.84	1.49	2.01	4.15	0.67	1.59	1.84	3.51	3.7	1.69	2.41	3.9	1.91	3.17	1.92	2.58	4.5	3.24	2.21
PD1+Ki67-	73	67	80.2	69.4	71	52.1	74.6	64.8	70.9	69.7	70.9	73.3	69.5	62.8	71.1	69.3	78.7	76.4	68.7	65.2	70.7
PD1+Ki67+	3.37	5.66	3.76	2.2	7.36	2.77	1.89	1.1	4.07	8.03	8.47	3	5.36	9.83	3.71	7.3	8.86	6.19	11	17	4.57
% of CD8 T cells	UT							AAV-SSE7-TK-IL12							AAV-SSE7-TK-IL12 + GCV
PD1-Ki67-	14.8	21.4	12.3	21.2	24.2	32.9	30.5	38.2	23.8	16.3	13.3	18.5	24.3	10.6	17.6	18.2	6.76	16.5	9.43	7.85	20.1
PD1-Ki67+	0.46	3.91	0.97	0.95	1.3	2.3	1.23	1.73	2.11	2.42	3.34	1.77	2.65	1.74	1.49	4.94	2.21	4.54	1.39	1.71	1.46
PD1+Ki67-	81.7	68.5	82.7	76	69.4	61.9	66.3	58.7	67.8	69.4	71.2	75.7	68.3	77.3	76.2	67.4	70.6	69.6	85.7	70.4	75.6
PD1+Ki67+	3.03	6.28	4	1.82	5.12	2.97	1.96	1.43	6.36	11.8	12.1	4.09	4.78	10.4	4.72	9.38	20.5	9.43	3.46	20	2.8

## Sheet: ED Fig. 1c-d
ED 1c
	CMV			ID0109			ID0663			ID0785			ID0876			ID0885			ID1101			ID2339			ID2706			ID2904			ID3146			ID3547			ID3548			ID3836			ID4310			ID4328			ID4428
Geometric Mean Fluorescence Intensity mNeongreen	2765	4459	4729	563	825	661	178	626	593	538	828	562	481	710	837	706	564	467	908	937	703	772	1004	1054	790	1009	724	618	990	1457	219	1104	1200	764	740	456	537	742	504	513	823	509	364	720	568	334	831	1344	206
ED 1d
	CMV			ID0109			ID0663			ID0785			ID0876			ID0885			ID1101			ID2339			ID2706			ID2904			ID3146			ID3547			ID3548			ID3836			ID4310			ID4328			ID4428
% mNeongreen	39.5	37.2	36	5.97	22.2	17.5	8.76	20.9	12.8	9.57	20.7	14.4	7.94	8.28	11.4	10.9	16.6	16.8	4.54	23.1	10.5	6.48	9.15	14.4	15	28.6	14.6	3.28	15.3	12.3	3.79	18.2	11.4	3.09	3.94	13.3	8.15	23	11.3	15.4	13.7	21.8	15.9	21.9	19.4	6.13	14.2	10.2	8.39
	CMV			ID0109			ID0663			ID0785			ID0876			ID0885			ID1101			ID2339			ID2706			ID2904			ID3146			ID3547			ID3548			ID3836			ID4310			ID4328			ID4428
Geom Mean mNeongreen	3570	4809	3790	860	1251	1059	777	917	876	808	992	929	783	820	939	847	890	1062	801	1035	775	872	1045	865	1099	1697	1334	698	923	806	606	878	734	513	609	810	776	1057	957	1024	962	1238	879	1052	1005	635	717	699	801
[truncated: 8 more columns]

[truncated: 24 more sheets: ED Fig. 2b-e, ED Fig. 4a b, ED Fig. 3, ED Fig. 4d (G7 EMSA), ED Fig. 4e (hFib EMSA), ED Fig. 7a, ED Fig. 7b, ED Fig. 7c, ED Fig. 7e, ED Fig. 8g, ED Fig. 8j, ED Fig. 9b, ED Fig. 10e, ED Fig. 10g, ED Fig. 11b, ED Fig. 12a, ED Fig. 12b, ED Fig. 13a, ED Fig. 13b, ED Fig. 13c …]
